# Supplementary material for: Synthesis, solution dynamics and chemical vapour deposition of heteroleptic zinc complexes via ethyl and amide zinc thioureides
Source: Chem Sci. 2021 May 24;12(25):8822–31. doi: 10.1039/d1sc01846a (PMC8246097; doi:10.1039/d1sc01846a)
Supplement: SC-012-D1SC01846A-s002 [file SC-012-D1SC01846A-s002.cif]

# Electronic Supplementary Material (ESI) for Chemical Science.
# This journal is © The Royal Society of Chemistry 2021

####################################################################### 
# 
# This file contains crystal structure data downloaded from the 
# Cambridge Structural Database (CSD) hosted by the Cambridge 
# Crystallographic Data Centre (CCDC).
# 
# Full information about CCDC data access policies and citation 
# guidelines are available at http://www.ccdc.cam.ac.uk/access/V1 
# 
# Audit and citation data items may have been added by the CCDC. 
# Please retain this information to preserve the provenance of 
# this file and to allow appropriate attribution of the data. 
# 
#######################################################################

data_xstr1192
_database_code_depnum_ccdc_archive 'CCDC 2071669'
loop_
_audit_author_name
_audit_author_address
'Knapp C.E.'
;University College London
United Kingdom
;
_audit_update_record             
;
2021-03-19 deposited with the CCDC.	2021-05-24 downloaded from the CCDC.
;
_audit_creation_date             2021-02-16
_audit_creation_method           
;
Olex2 1.3
(compiled 2019.09.11 svn.r3662 for OlexSys, GUI svn.r5938)
;
_shelx_SHELXL_version_number     2014/7
loop_
_audit_author_email
?
_chemical_name_common            ?
_chemical_name_systematic        xstr1192
_chemical_formula_moiety         'C9 H12 N2 S'
_chemical_formula_sum            'C9 H12 N2 S'
_chemical_formula_weight         180.27
_chemical_melting_point          ?
_chemical_oxdiff_formula         'C9 H12 N2 S '
_chemical_oxdiff_usercomment     'CEK MAB'
loop_
_atom_type_symbol
_atom_type_description
_atom_type_scat_dispersion_real
_atom_type_scat_dispersion_imag
_atom_type_scat_source
C C 0.0181 0.0091 'International Tables Vol C Tables 4.2.6.8 and 6.1.1.4'
H H 0.0000 0.0000 'International Tables Vol C Tables 4.2.6.8 and 6.1.1.4'
N N 0.0311 0.0180 'International Tables Vol C Tables 4.2.6.8 and 6.1.1.4'
S S 0.3331 0.5567 'International Tables Vol C Tables 4.2.6.8 and 6.1.1.4'

_shelx_space_group_comment       
;
The symmetry employed for this shelxl refinement is uniquely defined
by the following loop, which should always be used as a source of
symmetry information in preference to the above space-group names.
They are only intended as comments.
;
_space_group_crystal_system      monoclinic
_space_group_IT_number           14
_space_group_name_H-M_alt        'P 1 21/c 1'
_space_group_name_Hall           '-P 2ybc'
loop_
_space_group_symop_operation_xyz
'x, y, z'
'-x, y+1/2, -z+1/2'
'-x, -y, -z'
'x, -y-1/2, z-1/2'

_cell_length_a                   5.63230(10)
_cell_length_b                   13.4731(2)
_cell_length_c                   12.4161(3)
_cell_angle_alpha                90
_cell_angle_beta                 100.114(2)
_cell_angle_gamma                90
_cell_volume                     927.55(3)
_cell_formula_units_Z            4
_cell_measurement_reflns_used    9412
_cell_measurement_temperature    150.00(10)
_cell_measurement_theta_max      72.3440
_cell_measurement_theta_min      4.8410
_shelx_estimated_absorpt_T_max   0.879
_shelx_estimated_absorpt_T_min   0.620
_exptl_absorpt_coefficient_mu    2.645
_exptl_absorpt_correction_T_max  1.00000
_exptl_absorpt_correction_T_min  0.65998
_exptl_absorpt_correction_type   multi-scan
_exptl_absorpt_process_details   
;
CrysAlisPro 1.171.40.53 (Rigaku Oxford Diffraction, 2019)
Empirical absorption correction using spherical harmonics,
 implemented in SCALE3 ABSPACK scaling algorithm.
;
_exptl_absorpt_special_details   ?
_exptl_crystal_colour            'clear light colourless'
_exptl_crystal_colour_lustre     clear
_exptl_crystal_colour_modifier   light
_exptl_crystal_colour_primary    colourless
_exptl_crystal_density_diffrn    1.291
_exptl_crystal_density_meas      ?
_exptl_crystal_density_method    ?
_exptl_crystal_description       plate
_exptl_crystal_F_000             384
_exptl_crystal_preparation       'PhSCN + HNMe2'
_exptl_crystal_recrystallization_method 
'Crystallised from a toluene/THF solution'
_exptl_crystal_size_max          0.2
_exptl_crystal_size_mid          0.1
_exptl_crystal_size_min          0.05
_exptl_transmission_factor_max   ?
_exptl_transmission_factor_min   ?
_diffrn_reflns_av_R_equivalents  0.0315
_diffrn_reflns_av_unetI/netI     0.0143
_diffrn_reflns_Laue_measured_fraction_full 0.998
_diffrn_reflns_Laue_measured_fraction_max 0.993
_diffrn_reflns_limit_h_max       6
_diffrn_reflns_limit_h_min       -6
_diffrn_reflns_limit_k_max       16
_diffrn_reflns_limit_k_min       -16
_diffrn_reflns_limit_l_max       15
_diffrn_reflns_limit_l_min       -14
_diffrn_reflns_number            12975
_diffrn_reflns_point_group_measured_fraction_full 0.998
_diffrn_reflns_point_group_measured_fraction_max 0.993
_diffrn_reflns_theta_full        67.684
_diffrn_reflns_theta_max         72.694
_diffrn_reflns_theta_min         4.885
_diffrn_ambient_environment      N~2~
_diffrn_ambient_temperature      150.00(10)
_diffrn_detector                 'CCD plate'
_diffrn_detector_area_resol_mean 5.2031
_diffrn_detector_type            Atlas
_diffrn_measured_fraction_theta_full 0.998
_diffrn_measured_fraction_theta_max 0.993
_diffrn_measurement_details      
;
List of Runs (angles in degrees, time in seconds):

  # Type    Start    End  Width  t~exp~   \w     \q     \k     \f   Frames
#--------------------------------------------------------------------------
  1  \w    -45.00  -6.00   1.00    1.00    --  -42.75 125.00  60.00   39
  2  \w    -81.00  -8.00   1.00    1.00    --  -42.75 125.00 150.00   73
  3  \w   -100.00 -15.00   1.00    1.00    --  -42.75 -57.00-150.00   85
  4  \w   -113.00 -16.00   1.00    1.00    --  -42.75 -57.00 -60.00   97
  5  \w    -49.00 -15.00   1.00    1.00    --  -42.75 -57.00  90.00   34
  6  \w   -101.00 -18.00   1.00    1.00    --  -42.75 -38.00   0.00   83
  7  \w   -109.00 -53.00   1.00    1.00    --  -42.75 -57.00-180.00   56
  8  \w    -78.00 -51.00   1.00    1.00    --  -42.75 -57.00  90.00   27
  9  \w    -57.00  31.00   1.00    1.00    --  -42.75  38.00 -30.00   88
 10  \w    -86.00 -10.00   1.00    1.00    --  -42.75 125.00 -30.00   76
 11  \w     11.00  42.00   1.00    1.00    --   42.75  79.00 -32.47   31
 12  \w     10.00  41.00   1.00    1.00    --   42.75  76.00-109.07   31
 13  \w     13.00  41.00   1.00    1.00    --   42.75  79.00 167.10   28
 14  \w      9.00  36.00   1.00    1.00    --   42.75  82.00  55.66   27
 15  \w      9.00  35.00   1.00    1.00    --   42.75  82.00 135.34   26
 16  \w    108.00 137.00   1.00    1.00    --  104.49 -77.00  90.00   29
 17  \w     29.00  88.00   1.00    1.00    --  104.49 -77.00  90.00   59
 18  \w     76.00 102.00   1.00    1.00    --  104.49  58.00-128.50   26
 19  \w     75.00 102.00   1.00    1.00    --  104.49  61.00 120.00   27
 20  \w     31.00 113.00   1.00    1.00    --  104.49-125.00  90.00   82
 21  \w     32.00  99.00   1.00    1.00    --  104.49-125.00  30.00   67
 22  \w     75.00 101.00   1.00    1.00    --  104.49  63.00 -68.00   26
 23  \w    113.00 175.00   1.00    1.00    --  104.49  61.00 -30.00   62
 24  \w     75.00 175.00   1.00    1.00    --  104.49  61.00 -90.00  100
 25  \w     75.00 108.00   1.00    1.00    --  104.49  61.00 -30.00   33
 26  \w     31.00 113.00   1.00    1.00    --  104.49-125.00 -60.00   82
 27  \w     31.00 110.00   1.00    1.00    --  104.49-125.00-150.00   79
 28  \w    115.00 162.00   1.00    1.00    --  104.49 125.00  60.00   47
 29  \w     75.00 156.00   1.00    1.00    --  104.49  61.00-120.00   81
 30  \w     75.00 105.00   1.00    1.00    --  104.49  61.00-180.00   30
 31  \w     77.00 106.00   1.00    1.00    --  104.49  61.00   6.04   29
 32  \w     80.00 162.00   1.00    1.00    --  104.49  37.00  49.96   82
 33  \w     76.00 106.00   1.00    1.00    --  104.49  63.00-170.62   30
 34  \w     75.00 102.00   1.00    1.00    --  104.49  61.00  30.00   27
 35  \w     75.00 173.00   1.00    1.00    --  104.49  61.00  90.00   98
 36  \w     74.00 101.00   1.00    1.00    --  104.49  66.00  45.91   27
 37  \w     75.00 101.00   1.00    1.00    --  104.49  61.00   0.00   26
 38  \w    135.00 177.00   1.00    1.00    --  104.49  61.00   0.00   42
 39  \w     79.00 106.00   1.00    1.00    --  104.49  45.00   0.00   27
 40  \w     83.00 109.00   1.00    1.00    --  104.49  45.00  90.00   26
 41  \w     86.00 117.00   1.00    1.00    --  104.49  45.00 150.00   31
 42  \w     76.00 173.00   1.00    1.00    --  104.49  61.00 150.00   97
 43  \w     80.00 107.00   1.00    1.00    --  104.49  45.00 -30.00   27
 44  \w     78.00 105.00   1.00    1.00    --  104.49  61.00  60.00   27
 45  \w     76.00 137.00   1.00    1.00    --  104.49  61.00-150.00   61
 46  \w    145.00 172.00   1.00    1.00    --  104.49  58.00-128.50   27
;
_diffrn_measurement_device       'four-circle diffractometer'
_diffrn_measurement_device_type  'SuperNova, Dual, Cu at home/near, Atlas'
_diffrn_measurement_method       '\w scans'
_diffrn_orient_matrix_type       
'CrysAlisPro convention (1999,Acta A55,543-557)'
_diffrn_orient_matrix_UB_11      -0.0766084000
_diffrn_orient_matrix_UB_12      0.1071817000
_diffrn_orient_matrix_UB_13      0.0203136000
_diffrn_orient_matrix_UB_21      -0.2601412000
_diffrn_orient_matrix_UB_22      -0.0242275000
_diffrn_orient_matrix_UB_23      -0.0554986000
_diffrn_orient_matrix_UB_31      -0.0604341000
_diffrn_orient_matrix_UB_32      -0.0316292000
_diffrn_orient_matrix_UB_33      0.1113205000
_diffrn_radiation_monochromator  mirror
_diffrn_radiation_probe          x-ray
_diffrn_radiation_type           'Cu K\a'
_diffrn_radiation_wavelength     1.54184
_diffrn_source                   'micro-focus sealed X-ray tube'
_diffrn_source_type              'SuperNova (Cu) X-ray Source'
_reflns_Friedel_coverage         0.000
_reflns_Friedel_fraction_full    .
_reflns_Friedel_fraction_max     .
_reflns_number_gt                1736
_reflns_number_total             1823
_reflns_odcompleteness_completeness 99.77
_reflns_odcompleteness_iscentric 1
_reflns_odcompleteness_theta     66.49
_reflns_special_details          
;
 Reflections were merged by SHELXL according to the crystal
 class for the calculation of statistics and refinement.
 
 _reflns_Friedel_fraction is defined as the number of unique
 Friedel pairs measured divided by the number that would be
 possible theoretically, ignoring centric projections and
 systematic absences.
;
_reflns_threshold_expression     'I > 2\s(I)'
_computing_cell_refinement       'CrysAlisPro 1.171.40.53 (Rigaku OD, 2019)'
_computing_data_collection       'CrysAlisPro 1.171.40.53 (Rigaku OD, 2019)'
_computing_data_reduction        'CrysAlisPro 1.171.40.53 (Rigaku OD, 2019)'
_computing_molecular_graphics    'Olex2 1.3 (Dolomanov et al., 2009)'
_computing_publication_material  'Olex2 1.3 (Dolomanov et al., 2009)'
_computing_structure_refinement  'ShelXL 2014/7 (Sheldrick, 2015)'
_computing_structure_solution    'SHELXT 2014/5 (Sheldrick, 2014)'
_refine_diff_density_max         0.427
_refine_diff_density_min         -0.389
_refine_diff_density_rms         0.048
_refine_ls_extinction_coef       .
_refine_ls_extinction_method     none
_refine_ls_goodness_of_fit_ref   1.066
_refine_ls_hydrogen_treatment    constr
_refine_ls_matrix_type           full
_refine_ls_number_parameters     111
_refine_ls_number_reflns         1823
_refine_ls_number_restraints     0
_refine_ls_R_factor_all          0.0341
_refine_ls_R_factor_gt           0.0329
_refine_ls_restrained_S_all      1.066
_refine_ls_shift/su_max          0.001
_refine_ls_shift/su_mean         0.000
_refine_ls_structure_factor_coef Fsqd
_refine_ls_weighting_details     
'w=1/[\s^2^(Fo^2^)+(0.0512P)^2^+0.4834P] where P=(Fo^2^+2Fc^2^)/3'
_refine_ls_weighting_scheme      calc
_refine_ls_wR_factor_gt          0.0906
_refine_ls_wR_factor_ref         0.0918
_refine_special_details          ?
_olex2_refinement_description    
;
1. Fixed Uiso
 At 1.2 times of:
  All C(H) groups, All N(H) groups
 At 1.5 times of:
  All C(H,H,H) groups
2.a Aromatic/amide H refined with riding coordinates:
 N2(H2), C5(H5), C9(H9), C6(H6), C7(H7), C8(H8)
2.b Idealised Me refined as rotating group:
 C3(H3A,H3B,H3C), C2(H2A,H2B,H2C)
;
_atom_sites_solution_hydrogens   geom
_atom_sites_solution_primary     dual
_atom_sites_solution_secondary   ?
loop_
_atom_site_label
_atom_site_type_symbol
_atom_site_fract_x
_atom_site_fract_y
_atom_site_fract_z
_atom_site_U_iso_or_equiv
_atom_site_adp_type
_atom_site_occupancy
_atom_site_site_symmetry_order
_atom_site_calc_flag
_atom_site_refinement_flags_posn
_atom_site_refinement_flags_adp
_atom_site_refinement_flags_occupancy
_atom_site_disorder_assembly
_atom_site_disorder_group
S1 S 1.02553(6) 0.28813(3) 0.39936(3) 0.02347(14) Uani 1 1 d . . . . .
N1 N 0.7634(2) 0.25772(9) 0.55473(10) 0.0210(3) Uani 1 1 d . . . . .
N2 N 0.6313(2) 0.38407(9) 0.43609(10) 0.0231(3) Uani 1 1 d . . . . .
H2 H 0.5191 0.3919 0.4742 0.028 Uiso 1 1 calc R U . . .
C4 C 0.6306(3) 0.44837(10) 0.34521(12) 0.0198(3) Uani 1 1 d . . . . .
C1 C 0.7974(2) 0.31053(10) 0.46751(11) 0.0187(3) Uani 1 1 d . . . . .
C5 C 0.8250(3) 0.51009(11) 0.33793(12) 0.0225(3) Uani 1 1 d . . . . .
H5 H 0.9615 0.5090 0.3923 0.027 Uiso 1 1 calc R U . . .
C9 C 0.4247(3) 0.45222(11) 0.26493(12) 0.0245(3) Uani 1 1 d . . . . .
H9 H 0.2933 0.4119 0.2704 0.029 Uiso 1 1 calc R U . . .
C6 C 0.8142(3) 0.57328(11) 0.24909(13) 0.0248(3) Uani 1 1 d . . . . .
H6 H 0.9448 0.6141 0.2438 0.030 Uiso 1 1 calc R U . . .
C7 C 0.6101(3) 0.57636(12) 0.16777(13) 0.0271(3) Uani 1 1 d . . . . .
H7 H 0.6046 0.6184 0.1080 0.033 Uiso 1 1 calc R U . . .
C3 C 0.5842(3) 0.28483(12) 0.62163(13) 0.0270(3) Uani 1 1 d . . . . .
H3A H 0.5808 0.3557 0.6294 0.041 Uiso 1 1 calc R U . . .
H3B H 0.6259 0.2548 0.6925 0.041 Uiso 1 1 calc R U . . .
H3C H 0.4281 0.2618 0.5869 0.041 Uiso 1 1 calc R U . . .
C8 C 0.4154(3) 0.51622(12) 0.17676(13) 0.0285(3) Uani 1 1 d . . . . .
H8 H 0.2773 0.5187 0.1233 0.034 Uiso 1 1 calc R U . . .
C2 C 0.9032(3) 0.16844(12) 0.58863(13) 0.0297(4) Uani 1 1 d . . . . .
H2A H 0.9770 0.1451 0.5293 0.045 Uiso 1 1 calc R U . . .
H2B H 0.7986 0.1180 0.6085 0.045 Uiso 1 1 calc R U . . .
H2C H 1.0262 0.1835 0.6504 0.045 Uiso 1 1 calc R U . . .

loop_
_atom_site_aniso_label
_atom_site_aniso_U_11
_atom_site_aniso_U_22
_atom_site_aniso_U_33
_atom_site_aniso_U_23
_atom_site_aniso_U_13
_atom_site_aniso_U_12
S1 0.0228(2) 0.0257(2) 0.0232(2) 0.00116(13) 0.00744(15) 0.00487(12)
N1 0.0220(6) 0.0207(6) 0.0203(6) 0.0031(5) 0.0040(5) 0.0031(5)
N2 0.0205(6) 0.0253(6) 0.0256(6) 0.0076(5) 0.0093(5) 0.0056(5)
C4 0.0212(7) 0.0183(7) 0.0206(7) 0.0018(5) 0.0057(5) 0.0037(5)
C1 0.0187(7) 0.0173(6) 0.0188(7) -0.0018(5) -0.0001(5) -0.0014(5)
C5 0.0198(7) 0.0211(7) 0.0261(8) 0.0008(6) 0.0026(6) 0.0013(5)
C9 0.0214(7) 0.0252(7) 0.0269(8) 0.0024(6) 0.0040(6) -0.0023(6)
C6 0.0244(7) 0.0213(7) 0.0301(8) 0.0029(6) 0.0088(6) -0.0015(6)
C7 0.0317(8) 0.0255(7) 0.0252(8) 0.0075(6) 0.0075(6) 0.0025(6)
C3 0.0264(8) 0.0342(8) 0.0221(8) 0.0057(6) 0.0086(6) 0.0035(6)
C8 0.0256(8) 0.0330(8) 0.0250(8) 0.0052(6) -0.0007(6) 0.0001(6)
C2 0.0359(9) 0.0258(8) 0.0275(8) 0.0079(6) 0.0056(6) 0.0094(7)

_geom_special_details            
;
 All esds (except the esd in the dihedral angle between two l.s. planes)
 are estimated using the full covariance matrix.  The cell esds are taken
 into account individually in the estimation of esds in distances, angles
 and torsion angles; correlations between esds in cell parameters are only
 used when they are defined by crystal symmetry.  An approximate (isotropic)
 treatment of cell esds is used for estimating esds involving l.s. planes.
;
loop_
_geom_bond_atom_site_label_1
_geom_bond_atom_site_label_2
_geom_bond_distance
_geom_bond_site_symmetry_2
_geom_bond_publ_flag
S1 C1 1.6852(15) . ?
N1 C1 1.3374(19) . ?
N1 C3 1.4617(19) . ?
N1 C2 1.4588(19) . ?
N2 H2 0.8600 . ?
N2 C4 1.4219(18) . ?
N2 C1 1.3715(18) . ?
C4 C5 1.391(2) . ?
C4 C9 1.391(2) . ?
C5 H5 0.9300 . ?
C5 C6 1.386(2) . ?
C9 H9 0.9300 . ?
C9 C8 1.387(2) . ?
C6 H6 0.9300 . ?
C6 C7 1.391(2) . ?
C7 H7 0.9300 . ?
C7 C8 1.384(2) . ?
C3 H3A 0.9600 . ?
C3 H3B 0.9600 . ?
C3 H3C 0.9600 . ?
C8 H8 0.9300 . ?
C2 H2A 0.9600 . ?
C2 H2B 0.9600 . ?
C2 H2C 0.9600 . ?

loop_
_geom_angle_atom_site_label_1
_geom_angle_atom_site_label_2
_geom_angle_atom_site_label_3
_geom_angle
_geom_angle_site_symmetry_1
_geom_angle_site_symmetry_3
_geom_angle_publ_flag
C1 N1 C3 122.59(12) . . ?
C1 N1 C2 121.69(12) . . ?
C2 N1 C3 115.71(12) . . ?
C4 N2 H2 117.5 . . ?
C1 N2 H2 117.5 . . ?
C1 N2 C4 124.93(12) . . ?
C5 C4 N2 121.55(13) . . ?
C5 C4 C9 119.87(13) . . ?
C9 C4 N2 118.51(13) . . ?
N1 C1 S1 122.79(11) . . ?
N1 C1 N2 115.29(13) . . ?
N2 C1 S1 121.92(11) . . ?
C4 C5 H5 120.2 . . ?
C6 C5 C4 119.58(13) . . ?
C6 C5 H5 120.2 . . ?
C4 C9 H9 120.0 . . ?
C8 C9 C4 119.99(14) . . ?
C8 C9 H9 120.0 . . ?
C5 C6 H6 119.6 . . ?
C5 C6 C7 120.76(14) . . ?
C7 C6 H6 119.6 . . ?
C6 C7 H7 120.3 . . ?
C8 C7 C6 119.31(14) . . ?
C8 C7 H7 120.3 . . ?
N1 C3 H3A 109.5 . . ?
N1 C3 H3B 109.5 . . ?
N1 C3 H3C 109.5 . . ?
H3A C3 H3B 109.5 . . ?
H3A C3 H3C 109.5 . . ?
H3B C3 H3C 109.5 . . ?
C9 C8 H8 119.8 . . ?
C7 C8 C9 120.47(14) . . ?
C7 C8 H8 119.8 . . ?
N1 C2 H2A 109.5 . . ?
N1 C2 H2B 109.5 . . ?
N1 C2 H2C 109.5 . . ?
H2A C2 H2B 109.5 . . ?
H2A C2 H2C 109.5 . . ?
H2B C2 H2C 109.5 . . ?

loop_
_geom_torsion_atom_site_label_1
_geom_torsion_atom_site_label_2
_geom_torsion_atom_site_label_3
_geom_torsion_atom_site_label_4
_geom_torsion
_geom_torsion_site_symmetry_1
_geom_torsion_site_symmetry_2
_geom_torsion_site_symmetry_3
_geom_torsion_site_symmetry_4
_geom_torsion_publ_flag
N2 C4 C5 C6 -178.48(13) . . . . ?
N2 C4 C9 C8 178.18(14) . . . . ?
C4 N2 C1 S1 0.1(2) . . . . ?
C4 N2 C1 N1 -179.24(13) . . . . ?
C4 C5 C6 C7 0.7(2) . . . . ?
C4 C9 C8 C7 0.1(2) . . . . ?
C1 N2 C4 C5 -59.5(2) . . . . ?
C1 N2 C4 C9 123.59(15) . . . . ?
C5 C4 C9 C8 1.2(2) . . . . ?
C5 C6 C7 C8 0.7(2) . . . . ?
C9 C4 C5 C6 -1.6(2) . . . . ?
C6 C7 C8 C9 -1.1(2) . . . . ?
C3 N1 C1 S1 172.27(11) . . . . ?
C3 N1 C1 N2 -8.4(2) . . . . ?
C2 N1 C1 S1 -8.1(2) . . . . ?
C2 N1 C1 N2 171.14(13) . . . . ?

_shelx_res_file                  
;
    xstr1192.res created by SHELXL-2014/7

TITL xstr1192_a.res in P2(1)/c
REM Old TITL xstr1192 in P2(1)/c
REM SHELXT solution in P2(1)/c
REM R1 0.087, Rweak 0.076, Alpha 0.016, Orientation as input
REM Formula found by SHELXT: C9 N2 S
CELL 1.54184 5.6323 13.4731 12.4161 90 100.114 90
ZERR 4 0.0001 0.0002 0.0003 0 0.002 0
LATT 1
SYMM -X,0.5+Y,0.5-Z
SFAC C H N S
UNIT 36 48 8 4

L.S. 10
PLAN  10
SIZE 0.2 0.1 0.05
CONF
BOND $H
LIST 6
fmap 2
acta
MORE -1
REM <olex2.extras>
REM <HklSrc "%.\\xstr1192.hkl">
REM </olex2.extras>

WGHT    0.051200    0.483400
FVAR       1.14450
S1    4    1.025531    0.288126    0.399359    11.00000    0.02283    0.02565 =
         0.02316    0.00116    0.00744    0.00487
N1    3    0.763379    0.257723    0.554734    11.00000    0.02203    0.02067 =
         0.02031    0.00308    0.00397    0.00309
N2    3    0.631295    0.384074    0.436088    11.00000    0.02047    0.02527 =
         0.02556    0.00764    0.00935    0.00555
AFIX  43
H2    2    0.519119    0.391895    0.474227    11.00000   -1.20000
AFIX   0
C4    1    0.630567    0.448367    0.345214    11.00000    0.02121    0.01827 =
         0.02055    0.00178    0.00568    0.00367
C1    1    0.797391    0.310528    0.467509    11.00000    0.01875    0.01731 =
         0.01877   -0.00181   -0.00015   -0.00142
C5    1    0.825043    0.510089    0.337934    11.00000    0.01977    0.02112 =
         0.02614    0.00080    0.00260    0.00131
AFIX  43
H5    2    0.961523    0.508979    0.392328    11.00000   -1.20000
AFIX   0
C9    1    0.424703    0.452221    0.264929    11.00000    0.02136    0.02519 =
         0.02686    0.00240    0.00399   -0.00235
AFIX  43
H9    2    0.293308    0.411898    0.270358    11.00000   -1.20000
AFIX   0
C6    1    0.814162    0.573275    0.249086    11.00000    0.02439    0.02126 =
         0.03013    0.00288    0.00882   -0.00153
AFIX  43
H6    2    0.944810    0.614072    0.243791    11.00000   -1.20000
AFIX   0
C7    1    0.610093    0.576360    0.167766    11.00000    0.03167    0.02547 =
         0.02517    0.00747    0.00751    0.00248
AFIX  43
H7    2    0.604564    0.618406    0.107974    11.00000   -1.20000
AFIX   0
C3    1    0.584161    0.284830    0.621629    11.00000    0.02642    0.03418 =
         0.02211    0.00575    0.00863    0.00351
AFIX 137
H3A   2    0.580793    0.355683    0.629396    11.00000   -1.50000
H3B   2    0.625901    0.254772    0.692533    11.00000   -1.50000
H3C   2    0.428083    0.261837    0.586891    11.00000   -1.50000
AFIX   0
C8    1    0.415408    0.516220    0.176759    11.00000    0.02560    0.03296 =
         0.02499    0.00516   -0.00072    0.00010
AFIX  43
H8    2    0.277341    0.518718    0.123319    11.00000   -1.20000
AFIX   0
C2    1    0.903228    0.168440    0.588627    11.00000    0.03593    0.02580 =
         0.02750    0.00794    0.00556    0.00940
AFIX 137
H2A   2    0.976969    0.145088    0.529297    11.00000   -1.50000
H2B   2    0.798590    0.117988    0.608528    11.00000   -1.50000
H2C   2    1.026157    0.183489    0.650360    11.00000   -1.50000
AFIX   0
HKLF 4

REM  xstr1192_a.res in P2(1)/c
REM R1 =  0.0329 for    1736 Fo > 4sig(Fo)  and  0.0341 for all    1823 data
REM    111 parameters refined using      0 restraints

END

WGHT      0.0512      0.4823

REM Highest difference peak  0.427,  deepest hole -0.389,  1-sigma level  0.048
Q1    1   0.4754  0.3609  0.4416  11.00000  0.05    0.43
Q2    1   0.8933  0.1507  0.6555  11.00000  0.05    0.28
Q3    1   0.7021  0.3392  0.4422  11.00000  0.05    0.25
Q4    1   0.5315  0.4475  0.3026  11.00000  0.05    0.24
Q5    1   0.7252  0.5585  0.1992  11.00000  0.05    0.22
Q6    1   0.7172  0.4853  0.3479  11.00000  0.05    0.22
Q7    1   0.8308  0.3010  0.5381  11.00000  0.05    0.20
Q8    1   0.8191  0.2180  0.5686  11.00000  0.05    0.19
Q9    1   0.8007  0.5485  0.2999  11.00000  0.05    0.19
Q10   1   1.0796  0.1827  0.5965  11.00000  0.05    0.19
;
_shelx_res_checksum              5478
_shelx_hkl_file                  
;
   0   0   1    0.32    0.18
   0   0   1    0.05    0.16
   0   0  -1    0.06    0.22
   0   0   2    4.49    0.63
   0   0   2    3.43    0.61
   0   0  -2    3.60    0.34
   0   0   2    3.63    0.60
   0   0  -2    3.04    0.66
   0   0  -2    2.91    0.50
   0   0  -3    0.06    0.57
   0   0  -3    0.12    0.49
   0   0   3    0.80    0.60
   0   0   3    0.72    0.57
   0   0  -4 4609.58   65.63
   0   0   4 4761.77   66.16
   0   0   4 4722.67   66.26
   0   0   4 4683.08   66.50
   0   0  -4 4584.80   66.80
   0   0   5   -0.22    0.75
   0   0  -5    0.71    0.74
   0   0   5    0.53    0.71
   0   0   5    0.76    0.94
   0   0  -5    0.80    0.84
   0   0  -6 1800.47   31.49
   0   0   6 1785.12   31.27
   0   0   6 1868.45   32.28
   0   0  -6 1887.89   31.32
   0   0   6 1855.22   31.75
   0   0  -7    0.08    0.69
   0   0  -7    0.10    0.85
   0   0   7   -0.14    0.95
   0   0   7   -0.33    0.81
   0   0   8    7.70    1.93
   0   0  -8    9.61    2.17
   0   0   8    9.91    2.03
   0   0  -8    7.99    1.91
   0   0  -9    1.77    1.14
   0   0   9   -1.49    1.16
   0   0   9    1.60    1.46
   0   0   9    0.15    1.55
   0   0   9    0.80    1.29
   0   0 -10   36.13    4.47
   0   0 -10   34.02    4.59
   0   0  10   33.47    4.41
   0   0  10   38.98    5.10
   0   0  10   34.87    4.65
   0   0  11   -0.28    1.30
   0   0  11    3.46    2.48
   0   0  11    0.70    1.69
   0   0  12  411.86   15.34
   0   0  12  450.19   17.14
   0   0  12  400.32   16.37
   0   0  13    1.57    2.05
   0   0  13   -0.09    1.47
   0   0  14  601.58   17.35
   0  -1  -1 1767.10   25.87
   0   1  -1 1803.94   25.11
   0   1   1 1777.09   24.93
   0  -1   1 1793.95   25.20
   0  -1   1 1884.99   25.41
   0   1   1 1853.94   25.41
   0  -1  -1 1816.81   25.60
   0   1  -1 1778.88   24.83
   0   1  -1 1767.15   24.98
   0   1  -2 1127.88   16.24
   0   1   2 1052.51   16.38
   0  -1  -2 1062.89   17.64
   0  -1  -2 1079.14   16.63
   0  -1   2 1129.03   17.22
   0  -1   2 1075.45   16.77
   0   1   2 1065.84   16.72
   0  -1   2 1151.51   16.98
   0   1   3    6.74    0.94
   0   1   3    3.64    0.74
   0   1  -3    6.87    0.90
   0  -1   3    4.79    0.92
   0  -1  -3    3.59    0.62
   0  -1  -3    3.95    1.04
   0  -1   3    4.02    0.82
   0  -1   3    3.98    0.84
   0  -1   4   70.47    3.52
   0  -1   4   71.48    3.36
   0   1  -4   77.11    3.27
   0  -1  -4   70.40    3.73
   0  -1   4   74.19    3.41
   0   1   4   73.03    3.33
   0   1  -4   69.17    3.24
   0   1   4   67.84    3.26
   0   1   5  155.26    5.77
   0  -1   5  157.28    5.81
   0   1   5  163.25    5.87
   0  -1   5  165.39    5.96
   0   1  -5  161.77    5.73
   0  -1  -5  159.75    5.81
   0   1  -5  162.53    5.52
   0  -1  -5  161.32    6.32
   0  -1   5  162.77    6.22
   0   1  -5  166.77    4.70
   0   1   6   11.10    1.74
   0  -1   6   14.09    1.96
   0  -1   6   15.18    2.08
   0   1  -6   14.79    1.81
   0  -1  -6   13.59    2.12
   0   1   6   14.16    1.98
   0   1  -6   13.82    1.92
   0  -1   6   14.87    2.01
   0   1  -6   12.61    1.34
   0   1   7   14.30    2.25
   0  -1  -7    9.51    1.93
   0   1  -7   11.92    1.79
   0  -1   7    7.71    1.57
   0  -1  -7   12.08    2.12
   0   1  -7   16.68    2.30
   0   1   7    8.20    1.82
   0  -1   7   10.29    1.97
   0  -1   8  221.30    9.47
   0  -1   8  225.00    9.45
   0   1  -8  248.07    9.74
   0   1   8  233.72    9.96
   0  -1  -8  224.23    9.54
   0   1   8  226.52    9.68
   0  -1  -8  229.76    9.65
   0   1  -9   11.11    2.39
   0   1  -9   13.99    2.58
   0  -1  -9    8.91    2.27
   0  -1  -9   14.70    2.69
   0  -1   9   13.26    2.55
   0  -1   9   10.42    2.38
   0   1   9    8.97    2.36
   0  -1   9   12.05    2.71
   0   1   9   12.28    2.84
   0  -1   9    9.95    2.48
   0  -1   9   12.31    2.46
   0   1   9   11.33    2.67
   0   1 -10    5.59    1.88
   0  -1 -10    2.34    1.41
   0   1 -10    3.09    1.59
   0   1  10    2.74    1.68
   0  -1  10    1.74    1.46
   0  -1  10    2.28    1.64
   0  -1  10    2.67    1.99
   0  -1  10    0.09    1.63
   0  -1  10    0.28    1.70
   0   1  10   -1.10    2.20
   0   1  10    4.65    2.15
   0  -1  11  227.26   11.50
   0   1  11  232.67   11.88
   0  -1  11  221.33   12.44
   0  -1  11  240.23   12.40
   0   1  11  242.82   12.60
   0   1  11  248.63   12.47
   0  -1  12  423.71   15.50
   0   1  12  455.74   16.30
   0  -1  12  450.78   16.93
   0   1  12  413.11   16.25
   0   1  12  417.09   16.80
   0  -1  12  412.37   17.01
   0   1  13   48.73    5.25
   0  -1  13   55.18    5.48
   0   1  13   44.30    4.84
   0  -1  13   45.20    5.18
   0  -1  14  301.45   11.78
   0   1  14  300.68   11.56
   0   1  14  281.79   10.69
   0  -2   0  549.68    9.62
   0   2   0  561.97    9.24
   0  -2   0  564.40    8.88
   0   2   0  553.58    9.54
   0  -2   1  310.20    6.15
   0  -2  -1  295.04    6.55
   0  -2  -1  308.50    6.56
   0   2   1  323.26    6.58
   0  -2   1  308.42    6.04
   0  -2   1  323.03    5.79
   0   2  -1  316.15    5.94
   0   2  -1  307.74    6.12
   0  -2   3 5662.19   76.92
   0   2   3 5479.74   75.95
   0  -2  -3 5513.51   77.97
   0   2   3 5438.03   76.78
   0   2  -3 5529.43   76.45
   0  -2   3 5490.81   76.73
   0   2  -3 5501.65   74.14
   0  -2  -3 5706.77   76.44
   0   2  -3 5271.49   75.25
   0   2  -3 5638.56   75.75
   0  -2   4 1486.53   24.77
   0  -2  -4 1548.34   26.23
   0   2  -4 1484.11   24.61
   0  -2   4 1528.81   24.98
   0   2   4 1507.18   24.21
   0  -2  -4 1421.60   24.41
   0   2  -4 1487.36   22.55
   0   2   4 1472.42   24.72
   0   2  -4 1528.20   23.50
   0   2  -4 1461.07   23.00
   0   2  -5 1283.08   23.23
   0   2  -5 1288.91   21.21
   0  -2   5 1326.62   23.63
   0   2   5 1332.04   23.16
   0  -2  -5 1333.52   24.73
   0   2  -5 1325.97   23.57
   0  -2  -5 1268.19   23.24
   0  -2   5 1372.06   23.92
   0   2   5 1274.62   23.30
   0   2  -5 1349.89   21.83
   0   2  -5 1274.27   21.25
   0  -2  -6 3838.42   59.93
   0  -2   6 3817.92   58.92
   0   2  -6 3812.74   58.81
   0  -2  -6 3790.88   58.63
   0   2   6 3960.56   58.69
   0   2   6 3820.81   58.74
   0   2  -6 3733.38   58.22
   0   2  -6 3745.51   55.60
   0  -2   6 3941.15   58.96
   0   2  -6 3762.78   55.36
   0   2  -6 3899.92   56.07
   0   2  -7   39.62    3.54
   0  -2  -7   39.36    3.84
   0   2   7   38.66    3.60
   0  -2   7   42.09    3.59
   0   2   7   43.79    3.82
   0  -2   7   38.60    3.64
   0   2  -7   37.58    3.57
   0  -2  -7   40.87    3.62
   0  -2  -8   29.57    3.58
   0  -2   8   37.15    3.90
   0  -2   8   33.55    3.58
   0   2   8   36.71    3.94
   0   2  -8   30.21    3.53
   0  -2  -8   30.23    3.49
   0   2  -8   42.33    4.02
   0   2   8   34.57    3.83
   0  -2   8   33.89    4.42
   0   2   8   36.72    4.30
   0  -2   9  140.80    8.60
   0  -2   9  154.36    9.04
   0   2   9  134.67    8.76
   0   2   9  137.80    8.35
   0   2  -9  149.31    8.54
   0   2   9  140.52    8.45
   0   2  -9  158.81    8.64
   0  -2  -9  142.49    8.26
   0  -2  -9  136.68    8.21
   0  -2   9  136.10    8.23
   0   2   9  127.39    8.37
   0  -2   9  147.43    8.89
   0   2   9  122.83    8.11
   0  -2   9  163.27    9.31
   0  -2   9  140.77    9.35
   0   2   9  143.67    9.05
   0   2  10 1190.92   30.71
   0  -2  10 1280.23   30.54
   0  -2  10 1206.69   29.66
   0   2 -10 1103.18   28.98
   0   2 -10 1280.93   30.66
   0  -2 -10 1309.56   30.64
   0  -2 -10 1001.39   27.85
   0   2  10 1125.39   28.99
   0  -2  10 1267.94   30.63
   0   2  10 1278.18   31.65
   0  -2  10 1211.40   31.90
   0   2  10 1162.20   29.53
   0  -2  10 1309.46   30.96
   0   2  11   22.55    4.02
   0  -2  11   18.54    3.20
   0   2  11   20.43    3.60
   0   2  11   27.84    4.54
   0  -2  11   22.60    3.98
   0  -2  11   27.55    4.13
   0  -2  11   24.35    4.42
   0   2  12  411.40   15.73
   0   2  12  440.77   17.25
   0   2  12  407.84   15.64
   0  -2  12  442.07   17.71
   0  -2  12  453.48   16.72
   0   2  13   12.45    2.48
   0   2  13   10.88    2.44
   0   2  13   11.40    2.74
   0  -2  13   12.76    3.05
   0   2  14  117.23    7.02
   0  -2  14  112.07    7.00
   0  -3   0    0.39    0.44
   0   3   0    1.36    0.73
   0  -3  -1 2425.92   34.35
   0  -3  -1 2283.61   33.66
   0   3   1 2164.97   33.88
   0   3  -1 2331.98   32.97
   0  -3   1 2233.51   30.84
   0  -3   1 2325.01   32.44
   0  -3   1 2289.49   33.38
   0  -3  -2 2124.03   32.35
   0   3  -2 2060.66   30.87
   0  -3  -2 2157.46   32.22
   0  -3   2 2105.69   31.64
   0   3   2 2090.83   29.94
   0   3   2 2011.72   31.91
   0   3  -2 2104.11   31.44
   0  -3   3  235.06    6.63
   0   3  -3  220.47    6.00
   0  -3  -3  228.66    6.98
   0   3   3  205.15    4.39
   0   3   3  232.25    5.94
   0  -3  -3  208.09    6.15
   0  -3  -3  231.89    6.47
   0   3  -3  222.33    5.56
   0   3  -3  232.02    6.14
   0  -3  -4  409.10    9.75
   0   3   4  423.18   10.26
   0   3   4  420.84    9.35
   0   3  -4  417.26    9.65
   0  -3   4  425.15   10.09
   0  -3  -4  428.47   10.79
   0   3  -4  411.79    8.55
   0   3  -4  426.37    9.36
   0  -3  -5  406.70   10.90
   0   3   5  422.41   11.36
   0  -3  -5  458.38   12.35
   0   3  -5  449.04   11.19
   0   3   5  451.58   10.86
   0  -3   5  437.00   11.52
   0  -3   5  451.69   11.57
   0   3  -5  439.01    9.61
   0   3  -5  460.90   10.62
   0  -3   6 1082.66   21.57
   0   3   6 1023.36   21.42
   0   3   6 1031.58   20.82
   0  -3   6 1017.10   21.53
   0   3  -6 1006.81   21.21
   0  -3  -6 1025.54   22.16
   0  -3  -6 1017.41   21.10
   0   3  -6 1025.81   20.98
   0   3  -6  970.93   18.15
   0   3  -6 1049.52   19.78
   0  -3   7  103.80    5.95
   0   3   7  105.58    6.20
   0   3  -7  103.22    5.95
   0  -3   7  107.40    6.29
   0   3   7   99.61    5.79
   0  -3  -7   93.30    5.96
   0   3  -7   98.24    5.75
   0  -3  -7   96.83    5.72
   0   3   8  710.58   21.84
   0  -3   8  754.29   20.96
   0   3   8  789.79   20.73
   0   3  -8  776.31   19.91
   0   3  -8  795.25   20.40
   0  -3   8  809.06   21.00
   0   3   8  864.09   21.40
   0  -3  -8  749.67   20.44
   0  -3  -8  766.19   19.98
   0   3   8  716.94   21.42
   0   3   8  751.18   21.91
   0  -3   8  688.24   20.71
   0  -3   8  741.12   22.32
   0  -3   8  712.75   20.72
   0  -3   9   93.86    7.06
   0   3   9   92.81    7.50
   0  -3   9   81.99    6.52
   0  -3   9   86.21    6.73
   0  -3  -9   85.77    6.60
   0   3   9   89.12    6.93
   0   3  -9   94.47    6.91
   0   3  -9   81.99    6.30
   0  -3  -9   90.47    6.57
   0   3   9   84.88    7.04
   0  -3   9   92.27    7.12
   0  -3   9  100.54    7.84
   0  -3   9   85.89    6.86
   0   3   9   93.32    7.36
   0   3  10   80.74    7.13
   0  -3  10   79.44    6.63
   0  -3 -10   67.90    6.13
   0   3 -10   64.42    5.96
   0  -3 -10   66.70    6.21
   0   3  10   80.62    7.09
   0   3  10   90.44    7.72
   0  -3  10   83.34    6.98
   0  -3  10   78.04    6.75
   0  -3  10   71.68    6.93
   0   3  11   48.53    5.64
   0   3  11   45.83    5.14
   0  -3  11   55.15    5.77
   0  -3  11   54.34    5.68
   0   3  11   57.77    6.28
   0  -3  11   59.14    6.51
   0   3  12  937.29   25.32
   0   3  12  942.35   26.54
   0  -3  12  912.74   26.76
   0   3  13  371.88   13.53
   0  -3  13  405.87   15.55
   0   3  13  412.54   15.35
   0  -3  14   66.55    5.29
   0   3  14   69.28    5.18
   0   4   0 4315.98   62.24
   0   4   0 4237.11   61.40
   0  -4   0 4418.78   62.15
   0  -4   0 4368.31   60.17
   0  -4   1 1504.38   22.53
   0  -4   1 1479.80   23.82
   0   4   1 1505.64   24.76
   0  -4  -1 1549.14   23.84
   0  -4  -1 1573.45   24.70
   0   4  -1 1479.87   24.12
   0   4  -1 1474.32   23.40
   0  -4   1 1398.29   20.98
   0   4   2   78.60    3.95
   0  -4   2   82.15    3.72
   0  -4  -2   83.17    3.89
   0   4  -2   90.52    3.55
   0  -4  -2   79.02    3.75
   0   4  -2   85.51    3.77
   0  -4  -3 1849.54   30.14
   0   4   3 1684.75   26.45
   0   4  -3 1747.86   28.37
   0  -4   3 1853.54   29.78
   0  -4  -3 1849.36   29.62
   0   4   3 1873.00   28.55
   0   4  -3 1785.14   29.03
   0  -4  -4 1517.97   27.29
   0   4  -4 1443.77   25.49
   0   4   4 1523.90   25.41
   0  -4   4 1543.25   26.93
   0   4  -4 1549.52   26.05
   0  -4  -5   82.51    5.02
   0  -4  -5   81.85    4.61
   0  -4   5   94.18    5.13
   0   4   5   96.64    4.64
   0   4  -5   88.51    4.56
   0   4   5   84.48    4.89
   0   4  -5   82.93    4.39
   0   4  -6   77.04    4.73
   0  -4  -6   96.40    5.76
   0   4   6   82.02    5.30
   0  -4  -6   81.70    4.97
   0   4  -6   85.30    5.28
   0  -4   6   86.72    5.37
   0   4   6   83.64    4.79
   0   4  -6   94.79    4.94
   0   4  -7  164.38    7.67
   0  -4  -7  156.78    7.64
   0   4   7  161.75    8.20
   0   4   7  171.71    7.81
   0  -4   7  164.60    8.28
   0  -4  -7  176.17    8.53
   0   4  -7  160.23    7.89
   0  -4   8   20.29    3.20
   0   4   8   23.69    3.68
   0  -4   8   20.25    3.25
   0   4  -8   15.97    2.66
   0   4   8   19.66    3.21
   0   4  -8   21.01    3.12
   0  -4  -8   22.65    3.36
   0  -4   8   22.75    3.33
   0  -4  -8   26.06    3.32
   0   4   8   20.73    3.54
   0  -4   8   17.73    2.96
   0   4   8   22.03    3.59
   0  -4   8   19.10    3.23
   0  -4   8   15.34    2.82
   0  -4   8   20.52    3.52
   0  -4   9  304.10   13.07
   0   4   9  283.36   13.67
   0  -4  -9  288.41   12.80
   0   4  -9  290.00   12.94
   0   4  -9  273.81   11.90
   0  -4   9  302.16   13.44
   0   4   9  266.73   12.90
   0   4   9  272.36   12.98
   0  -4   9  307.04   14.21
   0  -4   9  313.20   13.69
   0  -4   9  317.24   13.43
   0   4   9  308.34   13.89
   0   4  10   77.08    7.15
   0   4 -10   73.72    6.76
   0  -4  10   71.93    6.89
   0  -4 -10   69.29    6.44
   0   4  10   70.06    6.60
   0   4  10   69.78    6.84
   0  -4  10   78.11    7.36
   0  -4  10   77.05    6.82
   0  -4  10   65.52    6.09
   0   4  11  127.27    8.94
   0   4  11  107.91    8.11
   0  -4  11  124.41    8.65
   0   4  11  129.24    9.11
   0  -4  11  115.42    8.84
   0   4  12    1.44    1.60
   0  -4  12    0.28    1.53
   0   4  12    0.47    1.67
   0   4  13  886.31   22.38
   0  -4  13  931.71   24.57
   0   4  13  954.37   24.24
   0  -4 -14  166.11    7.03
   0   4  14  175.62    7.97
   0  -4  14  162.40    7.97
   0   5   0   -0.15    0.70
   0   5   0   -0.08    0.85
   0  -5   0   -0.24    0.46
   0  -5   0    0.14    0.45
   0  -5   1 2824.73   40.47
   0  -5  -1 2844.10   39.80
   0  -5   1 2454.96   36.65
   0   5   1 2806.39   41.79
   0   5  -1 2590.57   39.76
   0  -5   1 2542.36   38.21
   0   5  -1 2647.18   40.81
   0  -5  -2  803.00   16.10
   0   5  -2  834.83   15.71
   0  -5   2  818.66   16.39
   0   5   2  813.66   17.11
   0   5  -3  587.99   12.68
   0   5   3  580.56   14.08
   0   5   3  577.76   11.60
   0  -5  -3  598.98   13.73
   0   5   3  581.31   12.72
   0  -5   3  628.51   14.27
   0   5  -3  594.35   13.41
   0   5   4 1341.77   24.00
   0  -5   4 1387.09   25.96
   0   5  -4 1354.49   24.24
   0  -5  -4 1322.20   25.48
   0   5  -4 1372.87   24.97
   0   5   5  807.59   17.34
   0  -5   5  832.09   19.14
   0   5  -5  817.64   17.66
   0   5   5  820.66   19.44
   0  -5  -5  797.52   18.79
   0   5  -5  851.15   18.19
   0  -5  -6  401.39   13.00
   0  -5   6  408.50   13.27
   0   5  -6  408.57   12.09
   0   5   6  421.01   13.59
   0   5   6  415.24   12.05
   0   5  -6  413.77   13.13
   0  -5   7  115.93    7.17
   0  -5   7  127.54    7.45
   0   5  -7  134.54    7.02
   0  -5  -7  133.74    7.61
   0  -5   7  128.96    7.70
   0   5   7  130.74    7.76
   0   5  -7  130.57    7.52
   0   5   7  118.68    7.66
   0  -5   7  116.90    7.94
   0  -5   7  118.21    7.80
   0   5   8  135.44    9.25
   0  -5   8  142.15    8.34
   0   5  -8  136.18    8.29
   0   5  -8  144.61    7.93
   0  -5   8  146.34    8.86
   0   5   8  151.18    9.04
   0  -5  -8  143.98    8.52
   0   5   8  144.25    8.95
   0  -5   8  131.17    8.59
   0  -5   8  162.35    9.73
   0   5   8  143.98    9.08
   0  -5   8  129.47    8.13
   0   5   9  479.00   18.62
   0  -5   9  482.33   18.11
   0   5  -9  496.85   17.95
   0  -5  -9  486.00   17.40
   0   5   9  452.44   17.79
   0   5   9  482.09   17.80
   0   5   9  511.00   18.33
   0  -5   9  477.68   18.17
   0  -5   9  473.31   17.55
   0   5  10   10.21    2.97
   0   5  10    1.04    1.95
   0   5  10    7.87    2.77
   0  -5  10    7.79    2.44
   0  -5  10    7.62    2.52
   0   5  11   73.92    6.92
   0  -5 -11   68.39    5.66
   0   5  11   60.83    6.03
   0   5  11   73.17    6.66
   0  -5  11   67.80    6.38
   0  -5  11   65.07    6.60
   0   5  12   52.14    5.32
   0  -5  12   44.58    4.91
   0   5  12   43.32    4.93
   0  -5  12   51.99    5.70
   0   5  13   94.92    6.18
   0  -5 -13  114.79    6.65
   0  -5  13  115.33    7.42
   0   5  13  108.60    6.92
   0  -5 -14  357.94   10.37
   0  -5  14  408.84   12.33
   0  -6   0  414.56    9.15
   0   6   0  402.11   10.55
   0   6   0  394.92   11.06
   0  -6   0  388.34    8.80
   0  -6   1  274.13    8.34
   0  -6   1  264.86    6.89
   0   6  -1  270.89    8.20
   0   6   1  273.81    9.03
   0  -6  -1  290.20    7.87
   0   6  -1  267.00    8.71
   0   6   2   92.30    5.20
   0  -6  -2  102.09    4.77
   0   6  -2   94.69    5.03
   0  -6   2  102.00    5.07
   0   6  -2  101.14    4.68
   0   6   3  115.04    5.17
   0   6   3  111.53    4.72
   0   6   3  126.73    6.37
   0  -6  -3  121.91    5.66
   0   6  -3  129.34    5.48
   0  -6   3  133.06    6.32
   0   6  -4  289.87    9.07
   0  -6   4  295.52   10.38
   0  -6  -4  296.37    9.93
   0   6   4  295.19    9.04
   0   6   5   -0.98    0.83
   0  -6   5   -0.06    1.19
   0   6   5    1.05    1.38
   0  -6  -5   -0.30    0.94
   0   6  -5   -0.14    0.83
   0   6   6  369.32   13.44
   0   6  -6  352.53   12.79
   0  -6   6  356.08   13.12
   0  -6  -6  380.20   12.93
   0   6  -6  362.94   11.68
   0  -6   7  853.97   24.06
   0  -6   7  946.57   23.56
   0  -6   7  956.45   24.54
   0   6  -7  906.39   23.62
   0  -6  -7  909.00   23.10
   0   6   7  971.53   24.97
   0   6  -7  955.42   22.30
   0   6   7  952.60   24.31
   0  -6   7  941.58   25.29
   0  -6   7  851.26   23.89
   0   6   7  818.06   23.41
   0   6   8    8.93    2.55
   0   6  -8   12.58    2.88
   0   6   8   11.48    2.89
   0  -6  -8   10.89    2.55
   0  -6   8   13.83    3.01
   0   6   8   10.63    2.69
   0  -6   8   10.39    2.64
   0  -6   8   13.64    2.86
   0   6   8   10.19    2.73
   0   6   9    8.04    2.65
   0  -6   9    7.70    2.58
   0   6  -9    7.74    2.25
   0  -6  -9   10.23    2.64
   0   6   9    8.19    2.58
   0  -6  -9    8.00    2.30
   0   6   9    7.17    2.60
   0  -6   9    9.60    2.81
   0   6   9    7.66    2.60
   0  -6   9    5.91    2.25
   0   6  10  138.96    9.72
   0  -6 -10  145.47    8.55
   0   6  10  129.45    9.04
   0  -6  10  121.51    8.77
   0   6  10  138.51    9.13
   0  -6  10  139.53    9.44
   0   6  11  276.69   13.24
   0   6  11  268.98   12.78
   0  -6 -11  284.34   11.76
   0   6  11  303.36   13.30
   0  -6  11  313.13   13.89
   0  -6  11  277.81   12.82
   0   6  12    2.46    1.62
   0  -6 -12   -0.05    0.96
   0   6  12    0.55    1.73
   0  -6  12    4.81    1.92
   0  -6  12    1.81    1.41
   0  -6 -13  481.02   13.78
   0   6  13  462.57   14.01
   0  -6  13  475.73   14.79
   0  -6  14    0.90    0.72
   0  -7   0   -0.09    0.43
   0  -7   0   -0.37    0.75
   0   7   0    0.65    1.28
   0  -7   1 2216.59   37.36
   0  -7  -1 2355.61   36.28
   0  -7  -1 2126.04   34.66
   0   7  -1 2357.92   37.77
   0   7   1 2197.73   38.91
   0   7  -1 2153.28   38.45
   0  -7   2   82.77    4.98
   0  -7  -2   73.67    4.28
   0   7  -2   65.25    4.12
   0   7   2   80.06    5.18
   0   7  -2   71.05    4.81
   0   7   2   77.14    4.39
   0   7   3   69.10    5.05
   0   7   3   72.90    4.31
   0   7  -3   66.49    4.73
   0   7  -3   69.45    4.41
   0  -7  -3   64.68    4.36
   0  -7   3   75.37    5.17
   0  -7  -4   44.14    3.87
   0   7  -4   48.88    3.79
   0  -7   4   41.99    4.16
   0   7   4   42.24    3.40
   0   7  -4   44.57    4.06
   0  -7  -5 1349.89   29.15
   0   7   5 1419.66   31.20
   0  -7   5 1418.03   30.64
   0  -7   6  127.13    8.21
   0  -7   6  143.31    7.97
   0  -7  -6  108.39    6.99
   0   7   6  126.57    8.09
   0  -7  -6  138.77    7.86
   0   7  -6  134.61    7.15
   0   7  -6  136.61    8.06
   0  -7   6  133.27    8.10
   0  -7  -6  132.76    7.71
   0   7   6  118.26    7.57
   0   7   6  138.29    8.19
   0  -7   6  131.72    8.63
   0  -7  -7   88.47    6.48
   0  -7   7   78.88    6.70
   0  -7   7  100.00    7.56
   0   7   7  104.23    7.82
   0   7  -7   96.23    7.11
   0  -7  -7   92.89    6.78
   0  -7  -7   97.31    6.88
   0   7   7   99.70    7.19
   0  -7   7   95.73    7.05
   0  -7   7  101.99    7.82
   0   7   8  130.51    9.69
   0  -7  -8  126.46    8.36
   0   7   8  124.22    9.10
   0   7  -8  126.41    8.78
   0  -7   8  131.92    9.23
   0   7   8  121.54    8.30
   0  -7  -8  140.18    8.40
   0   7   8  122.03    8.20
   0  -7   8  122.57    8.84
   0  -7   8  122.10    8.35
   0   7   9  891.96   27.34
   0  -7  -9  890.62   24.07
   0   7   9  860.04   25.03
   0   7   9  954.32   25.48
   0  -7   9  880.43   25.05
   0  -7   9  927.22   26.57
   0   7  10  103.17    8.34
   0   7  10   94.81    7.52
   0  -7 -10  101.50    7.10
   0  -7  10  110.12    7.96
   0  -7  10   98.57    7.85
   0   7  10  107.55    7.66
   0  -7 -11  100.35    7.07
   0   7  11  103.76    7.80
   0  -7 -11   96.19    6.45
   0   7  11  100.14    7.34
   0  -7  11  107.47    7.53
   0   7  11  101.79    7.07
   0  -7  11  101.14    7.41
   0  -7 -12    1.67    1.25
   0   7  12    0.80    0.98
   0  -7 -12    3.60    1.21
   0  -7  12   -0.67    1.09
   0   7  12    2.50    1.01
   0  -7  12    0.57    1.18
   0   7  13   88.22    5.05
   0  -7  13  122.27    6.34
   0  -7 -13  135.46    6.27
   0   7  13   99.50    5.39
   0  -8   0  261.88    8.89
   0   8   0  232.87    9.57
   0  -8  -1    3.92    1.13
   0   8   1    2.11    1.27
   0  -8   1    0.92    1.08
   0   8  -1    1.57    1.31
   0  -8  -1    3.69    1.25
   0   8  -2  316.59   11.57
   0   8   2  319.26   11.64
   0   8   2  339.34   10.71
   0  -8   2  320.75   11.22
   0  -8  -2  319.07   10.09
   0   8  -2  323.90   10.75
   0  -8   3  720.95   18.98
   0   8   3  667.36   18.75
   0   8   3  691.73   16.64
   0   8  -3  745.22   17.77
   0   8  -3  678.57   18.64
   0  -8  -3  666.51   16.89
   0  -8  -4   10.11    2.17
   0  -8   4   11.97    2.42
   0  -8   4   12.10    2.52
   0   8  -4   10.02    2.04
   0   8  -4    9.75    2.20
   0  -8  -4    9.47    2.01
   0   8   4   12.79    2.50
   0  -8  -4    9.50    1.96
   0   8   4   10.07    2.23
   0  -8   4    9.64    2.41
   0  -8   5   45.88    4.42
   0  -8  -5   31.00    3.68
   0  -8   5   35.35    4.38
   0   8  -5   31.17    3.52
   0   8   5   37.29    4.39
   0  -8   5   34.62    4.27
   0   8  -5   32.89    4.02
   0  -8  -5   37.61    4.01
   0  -8  -5   39.82    4.14
   0   8   5   28.32    3.77
   0   8   5   31.63    3.91
   0   8   5   34.32    4.03
   0  -8   5   32.91    4.63
   0  -8  -6   41.39    4.43
   0  -8   6   48.93    5.31
   0  -8   6   48.14    4.65
   0  -8  -6   51.13    4.94
   0   8  -6   49.59    5.08
   0   8   6   39.90    4.84
   0  -8   6   47.51    5.14
   0   8  -6   43.71    4.83
   0   8   6   42.33    4.70
   0   8   6   55.47    5.35
   0  -8  -6   55.58    5.10
   0  -8   6   46.55    5.33
   0  -8   7   75.52    6.65
   0  -8  -7   73.47    6.13
   0   8  -7   75.67    6.59
   0   8  -7   66.22    6.23
   0  -8  -7   66.52    6.00
   0  -8   7   57.49    6.00
   0   8   7   73.57    6.90
   0   8   7   71.35    6.27
   0  -8  -7   77.47    6.22
   0  -8   7   69.83    6.74
   0  -8  -8  621.69   19.36
   0   8   8  615.68   22.19
   0   8  -8  500.74   18.85
   0   8   8  510.29   20.19
   0  -8  -8  550.18   19.19
   0   8   8  573.71   19.26
   0  -8  -8  637.34   19.30
   0  -8   8  603.31   20.90
   0  -8   8  573.13   18.67
   0   8   9  300.70   14.87
   0  -8  -9  315.99   13.40
   0   8   9  294.23   13.29
   0  -8  -9  288.73   12.50
   0  -8   9  312.88   14.39
   0  -8   9  295.20   12.95
   0   8  10   21.18    3.91
   0  -8 -10   34.63    4.37
   0   8  10   31.61    4.43
   0  -8 -10   25.29    3.33
   0  -8  10   17.54    3.30
   0  -8  10   36.96    4.31
   0   8  10   31.32    3.81
   0   8  11  188.09   10.13
   0  -8 -11  206.07    9.08
   0   8  11  175.60    8.69
   0  -8  11  196.64    9.49
   0  -8  11  185.48    9.69
   0  -8 -11  201.85    9.57
   0   8  12   28.88    3.40
   0  -8 -12   28.31    2.82
   0  -8 -12   28.60    3.22
   0  -8  12   30.89    3.30
   0  -8  12   27.75    3.20
   0  -8 -13  119.73    5.26
   0  -8 -13  134.11    5.66
   0  -9   0    1.04    0.98
   0   9   0    1.01    1.17
   0   9   0    0.24    0.98
   0  -9   1 1838.44   37.58
   0   9   1 1895.04   37.17
   0  -9   1 1971.42   35.56
   0  -9  -1 1854.45   33.48
   0   9  -1 1870.73   36.95
   0   9   1 1775.97   36.10
   0   9   1 1797.40   36.09
   0  -9  -1 1827.25   36.65
   0  -9   2  526.60   16.85
   0  -9   2  575.51   18.04
   0   9   2  575.89   17.34
   0  -9   2  639.46   17.54
   0   9  -2  597.17   17.75
   0   9   2  569.36   16.88
   0  -9  -2  525.54   16.27
   0   9   2  548.93   16.81
   0   9  -2  539.52   16.70
   0  -9  -2  564.91   17.01
   0  -9   3   21.02    3.20
   0  -9   3   20.07    2.92
   0  -9   3   18.29    3.22
   0  -9   3   22.02    3.29
   0  -9  -3   17.18    2.64
   0   9   3   16.68    2.96
   0   9  -3   22.80    3.39
   0  -9  -3   20.05    2.91
   0   9  -3   16.81    2.84
   0   9   3   19.07    3.07
   0   9   3   19.92    3.12
   0  -9  -3   26.94    3.48
   0  -9   4  315.27   13.63
   0  -9   4  339.46   12.48
   0  -9  -4  328.44   12.26
   0  -9   4  333.58   13.42
   0   9  -4  347.28   13.77
   0   9   4  340.11   13.41
   0   9   4  337.27   13.08
   0   9   4  278.88   12.07
   0  -9  -4  328.01   12.41
   0  -9   4  327.01   14.52
   0  -9  -4  318.59   12.56
   0  -9   5 1713.15   37.96
   0  -9   5 1723.48   35.04
   0   9  -5 1760.03   37.88
   0  -9   5 1748.25   37.87
   0   9   5 1750.94   38.57
   0  -9  -5 1721.09   36.02
   0   9   5 1733.13   37.19
   0   9   5 1701.68   36.52
   0   9   5 1673.92   36.27
   0  -9  -5 1705.69   35.44
   0  -9  -5 1656.48   35.55
   0  -9   5 1775.54   39.85
   0  -9   6   22.20    3.76
   0  -9  -6   20.47    3.33
   0  -9   6   21.77    3.66
   0   9   6   22.65    3.84
   0   9  -6   26.18    3.99
   0  -9  -6   17.62    3.19
   0   9  -6   24.38    3.79
   0   9   6   22.06    3.62
   0   9   6   25.05    3.78
   0  -9  -6   21.28    3.44
   0  -9   6   19.34    3.63
   0  -9   7  191.97   10.80
   0  -9   7  178.61   10.99
   0  -9  -7  185.79   10.60
   0   9   7  180.05   11.37
   0   9  -7  175.61   10.71
   0   9   7  181.31   10.08
   0   9   7  195.09   10.59
   0  -9  -7  190.52    9.97
   0  -9   7  186.41   11.34
   0  -9  -7  196.58   10.22
   0   9   8    3.98    2.51
   0  -9  -8    5.43    2.23
   0  -9  -8    3.08    1.36
   0   9   8    5.28    2.09
   0  -9   8    2.73    1.90
   0   9   9  110.08    8.71
   0   9   9  108.35    7.77
   0  -9  -9  105.85    7.22
   0  -9  -9  104.72    7.44
   0  -9   9  113.29    8.35
   0   9  10    0.75    1.40
   0  -9 -10    1.24    1.25
   0   9  10   -0.87    1.96
   0  -9 -10    0.65    1.17
   0  -9  10    2.36    1.49
   0   9  11  210.93    9.98
   0  -9 -11  210.11    8.64
   0  -9 -11  217.18    9.40
   0  -9  11  217.82    9.84
   0   9  12   54.68    4.09
   0  -9 -12   60.58    4.10
   0  -9 -12   61.64    4.19
   0 -10   0  358.43   13.28
   0 -10   0  406.28   14.81
   0  10   0  358.92   13.48
   0  10   0  362.86   13.51
   0 -10   0  331.57   12.64
   0 -10   0  388.61   12.99
   0  10   0  377.81   14.35
   0 -10   1   69.43    5.90
   0 -10   1   60.51    5.30
   0 -10  -1   52.96    4.83
   0 -10   1   62.01    5.16
   0  10   1   54.98    5.25
   0  10  -1   56.43    5.33
   0  10   1   63.63    5.41
   0  10  -1   60.61    5.34
   0  10  -1   58.72    5.22
   0 -10  -1   58.94    5.05
   0  10   1   64.84    5.57
   0  10   1   58.19    5.22
   0 -10   2  174.40    9.28
   0 -10   2  168.34    9.52
   0 -10   2  180.18    9.26
   0  10   2  155.95    9.04
   0  10  -2  175.47    9.71
   0  10   2  164.28    8.90
   0 -10  -2  161.38    8.60
   0  10  -2  136.24    7.98
   0 -10  -2  140.72    7.88
   0  10  -2  157.97    8.76
   0  10   2  170.53    9.00
   0  10   2  170.93    9.01
   0 -10  -2  160.80    8.70
   0 -10   3    0.92    1.45
   0 -10  -3    1.50    1.29
   0  10  -3   -0.01    1.31
   0 -10   3    2.43    1.63
   0 -10  -3    4.10    1.64
   0  10  -3    1.49    1.36
   0  10   3    2.45    1.70
   0  10   3    0.96    1.22
   0 -10  -3    1.62    1.19
   0 -10   3    1.10    1.38
   0  10   3    1.89    1.24
   0 -10   4  412.02   16.11
   0 -10   4  427.33   16.09
   0  10  -4  450.51   16.95
   0 -10  -4  415.87   14.58
   0  10   4  416.13   15.21
   0 -10  -4  436.69   15.00
   0 -10  -4  405.58   14.54
   0  10   4  426.22   15.56
   0  10   4  394.90   14.70
   0 -10  -4  428.46   15.14
   0 -10   4  411.27   17.04
   0 -10   5   70.33    6.47
   0 -10  -5   59.73    5.61
   0  10   5   70.09    6.71
   0  10  -5   62.73    5.97
   0 -10   5   61.45    6.17
   0  10  -5   59.80    6.11
   0  10   5   58.32    5.75
   0  10   5   57.41    5.50
   0  10   5   60.57    5.67
   0 -10  -5   54.47    5.23
   0 -10   5   62.24    6.62
   0 -10  -5   51.95    5.12
   0 -10   6   12.35    3.03
   0 -10  -6   12.00    2.75
   0  10   6   12.32    3.10
   0 -10  -6   10.42    2.49
   0  10   6   16.11    3.20
   0 -10   6    9.62    3.00
   0 -10   7  341.22   14.55
   0  10   7  350.97   14.21
   0  10   7  337.63   14.07
   0 -10  -7  360.35   13.88
   0 -10  -7  350.67   13.87
   0  10  -7  341.24   13.32
   0 -10   7  358.28   15.79
   0  10   8   10.31    3.10
   0 -10  -8    9.16    2.77
   0 -10  -8   11.28    2.57
   0  10   8    8.57    2.59
   0 -10   8   10.55    2.93
   0  10   9   22.91    3.89
   0  10   9   25.69    3.82
   0 -10  -9   16.28    2.85
   0 -10   9   17.38    3.25
   0 -10  -9   24.51    3.53
   0  10  10  310.17   12.85
   0 -10 -10  321.23   11.63
   0 -10 -10  319.18   11.74
   0 -10  10  319.49   12.61
   0  10  11    3.74    1.48
   0 -10 -11    5.52    1.51
   0 -10 -11    5.16    1.60
   0 -10  11    4.24    1.25
   0 -10 -12    1.72    0.78
   0 -10 -12    0.07    0.47
   0 -10 -12    1.49    0.74
   0 -11   0   -0.69    1.77
   0 -11   0    0.42    1.29
   0  11   0   -0.56    1.18
   0  11   0   -0.01    0.91
   0  11   0    2.13    1.57
   0  11   0    0.10    1.36
   0 -11  -1  359.01   13.39
   0 -11   1  401.15   15.15
   0 -11   1  367.01   13.99
   0  11   1  365.81   14.98
   0 -11   1  328.72   13.26
   0  11  -1  388.42   15.64
   0 -11  -1  360.21   13.43
   0  11   1  386.22   14.43
   0  11  -1  396.48   14.46
   0  11   1  362.10   14.01
   0  11  -1  378.83   14.23
   0  11   1  374.44   14.16
   0 -11   2  737.52   21.77
   0  11  -2  702.07   22.15
   0  11   2  667.15   21.21
   0 -11   2  589.24   19.43
   0  11  -2  712.98   20.33
   0  11   2  664.82   20.01
   0 -11  -2  723.52   19.93
   0  11  -2  643.08   19.35
   0  11   2  714.13   20.47
   0  11   2  729.72   20.52
   0 -11   3  347.72   14.50
   0 -11   3  306.25   13.62
   0  11  -3  347.29   15.15
   0 -11  -3  344.60   13.18
   0  11  -3  354.55   13.57
   0  11   3  333.68   13.47
   0  11   3  343.63   13.90
   0 -11  -3  316.19   12.47
   0  11   3  346.41   13.41
   0 -11  -3  334.85   13.42
   0 -11   3  331.91   15.18
   0 -11   4 1350.70   32.10
   0 -11   4 1236.28   31.51
   0  11  -4 1157.33   31.70
   0  11   4 1163.31   31.65
   0  11   4 1332.99   31.07
   0  11   4 1307.65   30.44
   0 -11  -4 1301.02   29.51
   0 -11  -4 1305.70   29.11
   0 -11   4 1359.13   34.13
   0 -11  -4 1227.63   28.16
   0 -11  -4 1292.30   30.05
   0 -11   5  292.97   13.38
   0  11   5  308.37   13.38
   0 -11  -5  301.16   12.45
   0 -11  -5  295.51   12.06
   0  11   5  278.95   12.33
   0 -11   5  288.41   14.33
   0 -11  -5  301.93   12.68
   0 -11   6   32.77    4.39
   0 -11  -6   33.23    4.14
   0  11   6   34.05    4.42
   0 -11  -6   35.31    4.03
   0  11   6   34.61    4.40
   0  11  -6   28.73    3.91
   0 -11   6   31.54    4.83
   0 -11  -6   35.35    4.42
   0 -11   7   32.13    4.22
   0  11   7   41.26    4.70
   0  11   7   39.59    4.35
   0 -11  -7   52.60    5.04
   0 -11  -7   49.24    4.61
   0 -11  -7   47.93    4.94
   0 -11   7   45.48    5.44
   0  11  -7   40.89    4.38
   0  11   8  427.17   16.66
   0 -11  -8  418.17   13.79
   0 -11  -8  403.95   14.01
   0  11   8  386.24   14.53
   0  11  -8  444.51   14.78
   0 -11   8  399.16   15.56
   0 -11  -8  424.43   14.54
   0  11   9   67.38    5.91
   0 -11  -9   69.22    5.21
   0 -11  -9   70.72    5.05
   0 -11  -9   68.41    5.25
   0 -11   9   62.01    5.45
   0  11  10   33.83    3.67
   0 -11 -10   28.14    3.00
   0 -11 -10   27.21    2.84
   0 -11 -10   27.47    3.02
   0 -11  10   31.61    3.38
   0  11  11   35.23    3.02
   0 -11 -11   39.80    2.86
   0 -11 -11   41.82    3.07
   0 -11 -11   39.23    3.02
   0 -12   0  259.38   11.56
   0 -12   0  271.27   12.36
   0  12   0  265.46   12.09
   0  12   0  251.49   11.74
   0  12   0  279.40   12.39
   0 -12   1   23.50    3.79
   0 -12  -1   20.06    3.47
   0 -12  -1   19.79    3.09
   0  12  -1   16.58    3.14
   0  12   1   20.75    3.52
   0  12  -1   24.08    3.75
   0  12   1   23.02    3.71
   0  12   1   24.71    3.78
   0  12  -1   19.28    3.43
   0 -12  -2   60.22    5.72
   0 -12   2   73.53    6.44
   0  12  -2   63.15    5.58
   0  12   2   64.01    5.85
   0  12   2   56.92    5.65
   0 -12  -2   58.66    5.18
   0  12  -2   63.94    5.71
   0 -12   2   55.35    6.22
   0  12  -2   66.43    5.98
   0  12   2   67.20    5.86
   0  12   2   56.26    5.27
   0 -12   3   36.73    4.67
   0 -12  -3   32.74    3.93
   0  12  -3   36.46    4.38
   0  12   3   36.65    4.81
   0 -12   3   39.35    5.22
   0  12  -3   35.80    4.60
   0  12   3   32.52    3.91
   0 -12   4  302.36   13.25
   0  12   4  310.65   13.29
   0 -12  -4  293.52   11.60
   0 -12  -4  288.09   11.92
   0 -12  -4  289.40   12.35
   0 -12   4  290.28   14.03
   0  12  -4  286.83   12.56
   0 -12   5  396.38   15.03
   0  12   5  326.36   12.99
   0 -12  -5  372.94   13.64
   0 -12  -5  376.06   13.19
   0  12   5  383.48   14.82
   0  12  -5  371.12   14.19
   0 -12   5  364.64   15.66
   0 -12  -5  400.18   14.41
   0 -12   6  295.38   12.47
   0 -12  -6  290.61   11.17
   0  12   6  294.62   12.37
   0  12   6  280.43   11.78
   0 -12  -6  287.20   11.53
   0  12  -6  315.58   12.40
   0 -12  -6  279.12   11.70
   0 -12   6  290.79   13.46
   0 -12  -6  267.58   10.60
   0 -12   7   14.14    2.61
   0 -12  -7   12.63    2.62
   0  12   7    9.06    2.18
   0 -12  -7   10.73    2.15
   0  12   7   12.45    2.45
   0 -12  -7   13.43    2.45
   0 -12  -7   14.67    2.38
   0  12  -7   10.24    2.43
   0 -12   7   11.83    2.66
   0  12  -7   10.96    2.25
   0  12   8  213.68   10.54
   0 -12  -8  192.90    8.64
   0 -12  -8  197.23    8.34
   0 -12   8  205.60    9.93
   0 -12  -8  197.80    8.81
   0  12  -8  203.50    9.05
   0 -12  -8  193.27    8.06
   0  12   9   41.88    4.14
   0 -12  -9   35.66    3.34
   0 -12  -9   38.03    3.22
   0 -12  -9   39.69    3.18
   0 -12  -9   38.01    3.48
   0 -12   9   43.21    3.97
   0  12  10  229.73    8.36
   0 -12 -10  242.02    7.79
   0 -13   0    0.94    1.34
   0  13   0    1.79    1.60
   0  13   0   -1.72    1.76
   0 -13  -1  112.51    7.57
   0 -13   1   97.91    7.17
   0  13   1   97.74    7.15
   0  13  -1  102.66    7.35
   0  13  -1   97.54    7.12
   0  13   1   95.02    6.82
   0  13   1  103.29    7.21
   0 -13   2  868.94   23.67
   0 -13  -2  917.80   23.95
   0  13   2  856.68   23.50
   0  13  -2  835.67   22.80
   0  13   2  849.92   22.62
   0  13  -2  876.20   23.41
   0 -13   2  910.76   25.81
   0 -13   3    1.97    1.43
   0 -13  -3    1.69    1.73
   0  13  -3    1.52    1.65
   0 -13  -3   -1.45    1.17
   0  13   3    3.30    2.00
   0  13  -3   -0.38    1.87
   0 -13   3    2.00    1.90
   0  13   3    1.32    1.37
   0 -13   4  220.55   10.57
   0  13   4  214.81   10.54
   0 -13  -4  206.36    9.43
   0  13  -4  215.93   10.31
   0 -13   4  208.43   11.14
   0 -13   5   29.05    3.67
   0 -13  -5   32.34    3.65
   0  13   5   32.12    3.97
   0  13  -5   33.22    4.02
   0 -13   5   28.06    4.10
   0 -13   6   64.65    5.13
   0  13   6   74.28    5.60
   0 -13  -6   77.33    5.33
   0 -13  -6   68.11    4.70
   0  13  -6   70.95    5.37
   0 -13   6   64.85    5.79
   0  13  -6   76.68    5.82
   0  13   7    8.14    2.21
   0  13   7    6.51    1.73
   0 -13  -7    4.26    1.31
   0 -13  -7    4.35    1.24
   0 -13   7    4.70    1.52
   0  13  -7    7.86    1.89
   0  13  -7    6.57    1.60
   0  13   8  223.48    9.54
   0 -13  -8  227.06    8.28
   0 -13   8  225.91    9.08
   0  13  -8  229.68    8.63
   0  13   9   33.03    3.07
   0  13  -9   27.08    2.68
   0 -13  -9   27.97    2.48
   0 -14   0  342.70   13.09
   0  14   0  361.47   13.67
   0  14   0  351.87   13.08
   0  14   0  356.99   13.35
   0 -14  -1  481.48   15.80
   0 -14   1  493.08   16.07
   0  14   1  513.54   16.56
   0  14  -1  468.37   15.73
   0  14   1  482.70   15.66
   0  14  -1  485.19   15.91
   0  14  -1  483.35   15.90
   0  14   1  483.74   15.31
   0 -14   1  512.19   17.68
   0 -14   2   93.80    6.49
   0 -14  -2  101.97    6.80
   0  14   2   98.86    6.94
   0  14  -2   97.73    6.58
   0 -14   2   94.89    7.19
   0  14  -2  104.04    6.99
   0  14   2   90.59    6.16
   0  14  -2  100.75    6.87
   0 -14   3   34.88    3.85
   0 -14  -3   36.33    4.00
   0  14   3   38.11    4.33
   0  14  -3   35.59    3.80
   0  14  -3   36.75    4.07
   0  14  -3   41.25    4.53
   0 -14   3   36.31    4.29
   0  14   3   35.49    3.65
   0 -14   4  402.81   13.51
   0 -14  -4  402.39   13.54
   0  14   4  429.69   14.47
   0  14  -4  434.50   14.25
   0  14  -4  417.49   14.06
   0 -14   4  413.40   15.02
   0 -14  -5   -0.53    1.24
   0 -14   5    0.77    0.87
   0  14   5    0.28    1.12
   0  14  -5   -0.09    1.18
   0 -14   5    0.36    1.29
   0  14  -5    0.49    1.40
   0 -14  -6   19.95    2.67
   0 -14  -6   27.12    2.82
   0  14   6   21.83    2.78
   0  14  -6   19.88    2.75
   0  14  -6   25.63    2.95
   0 -14   6   20.27    2.78
   0  14   7   89.31    5.64
   0 -14  -7   84.06    4.84
   0  14  -7   75.78    4.41
   0  14  -7   90.35    5.16
   0 -14   7   79.63    4.96
   0 -14  -8  195.95    6.74
   0  14   8  186.55    7.23
   0  14  -8  188.00    7.06
   0 -15   0   -0.19    1.01
   0  15   0    1.48    1.30
   0  15   0   -0.02    0.95
   0 -15   0   -1.78    1.51
   0  15   0   -0.78    1.48
   0 -15  -1   77.84    5.32
   0 -15   1   71.88    5.15
   0  15   1   79.03    5.64
   0  15  -1   71.90    5.34
   0  15   1   71.23    5.07
   0 -15   1   84.03    6.11
   0 -15  -1   74.38    5.83
   0  15   1   66.73    4.66
   0  15  -1   81.65    5.52
   0  15  -1   77.42    5.51
   0 -15   2   39.20    3.72
   0 -15  -2   36.90    3.67
   0  15  -2   43.84    3.99
   0  15   2   45.57    4.27
   0 -15   2   40.35    4.20
   0  15  -2   40.15    3.94
   0  15  -2   44.83    4.18
   0  15   2   37.16    3.49
   0 -15  -3    9.85    2.01
   0 -15   3    9.99    1.86
   0  15   3    6.01    1.70
   0  15  -3    6.18    1.51
   0  15  -3    7.98    1.95
   0 -15   3    6.29    1.70
   0  15  -3    9.06    2.07
   0 -15   4   26.58    2.72
   0 -15  -4   29.91    3.06
   0  15   4   34.89    3.53
   0  15  -4   33.83    3.42
   0 -15   4   31.95    3.46
   0  15  -4   32.72    3.31
   0 -15  -5   74.60    4.55
   0  15   5   74.70    4.69
   0  15  -5   78.61    4.84
   0  15  -5   79.66    4.82
   0 -15   5   73.08    4.82
   0  15   6   53.82    3.96
   0 -15  -6   50.99    3.43
   0  15  -6   56.21    3.80
   0  15  -6   51.75    3.63
   0 -16   0    1.47    0.75
   0  16   0    3.56    1.31
   0 -16   0    2.13    1.12
   0  16   0    0.31    0.57
   0  16   0    1.03    0.84
   0 -16  -1  212.89    7.76
   0  16  -1  216.95    8.05
   0  16   1  217.77    8.28
   0 -16   1  239.18    8.92
   0 -16  -1  232.99    8.89
   0  16  -1  225.34    8.14
   0  16  -1  210.42    7.60
   0 -16  -2    0.71    0.74
   0  16   2    0.51    0.99
   0  16  -2    0.86    0.74
   0 -16   2    1.64    1.14
   0  16  -2    0.40    0.88
   0 -16  -2    0.21    0.78
   0  16  -2   -1.36    0.82
   0 -16  -3  120.96    5.36
   0  16   3  122.64    5.69
   0  16  -3  120.56    5.50
   0 -16   3  114.31    5.65
   0 -16  -3  127.11    6.03
   0  16  -3  118.21    5.47
   0  16   4  170.32    6.43
   0 -16  -4  189.38    7.02
   0  16  -4  182.91    6.56
   0  16  -4  181.54    6.53
  -1   0  15    0.27    0.67
  -1   0  14  116.77    6.90
  -1   0  14   92.37    6.51
  -1   0  13   -0.31    1.72
  -1   0  13   -1.06    1.44
  -1   0  12   15.95    3.10
  -1   0  12   11.72    2.89
  -1   0  12   13.75    3.15
  -1   0  12   11.64    3.12
  -1   0  11    0.46    1.38
  -1   0  11   -0.02    1.38
  -1   0  11    0.46    1.49
  -1   0  11    3.83    2.08
  -1   0  10  989.70   27.01
   1   0 -10  976.21   25.59
  -1   0  10  957.83   25.40
  -1   0  10  980.09   26.74
  -1   0  10  969.74   26.24
  -1   0  10  957.25   26.46
  -1   0  10  957.12   27.29
   1   0  -9   -1.15    1.11
  -1   0   9   -1.76    1.71
   1   0  -9    0.71    0.93
  -1   0   9   -0.10    0.64
  -1   0   9   -0.50    1.16
  -1   0   9    4.83    1.59
  -1   0   9   -1.27    1.33
  -1   0   9    7.30    2.24
   1   0  -8 2316.54   41.53
  -1   0   8 2410.59   43.91
   1   0  -8 2322.90   42.21
   1   0  -7   -0.43    0.58
   1   0  -7    0.94    0.82
   1   0  -7    0.20    0.88
  -1   0   7   -0.11    1.05
   1   0  -6 1931.70   32.88
  -1   0   6 1936.81   30.87
   1   0  -6 1963.12   34.35
  -1   0   6 2011.37   34.14
   1   0  -6 2018.29   31.38
   1   0  -5    1.78    0.66
  -1   0   5   -0.03    0.96
  -1   0   5    0.45    0.46
   1   0  -5   -0.14    0.61
   1   0  -5   -0.05    0.33
   1   0  -4 1688.91   27.11
  -1   0   4 1790.66   28.14
   1   0  -4 1833.06   27.19
   1   0  -4 1743.56   25.92
  -1   0   4 1741.58   25.40
   1   0  -3    0.45    0.54
   1   0  -3    0.53    0.40
  -1   0   3    0.07    0.61
  -1   0   3    0.67    0.23
  -1   0   2 2268.90   32.95
  -1   0   2 2270.75   32.80
   1   0  -2 2218.45   31.57
   1   0  -2 2341.00   32.49
   1   0  -1    0.45    0.29
  -1   0   1    1.32    0.42
   1   0  -1   -0.06    0.47
  -1   0   1    1.35    0.34
  -1   0   1    0.19    0.44
   1   0   0    9.64    1.03
   1   0   0   11.63    1.00
  -1   0   0   10.73    1.01
   1   0   1    0.51    0.59
  -1   0  -1   -0.14    0.54
   1   0   1    0.90    0.27
  -1   0  -2 2482.83   36.82
   1   0   2 2544.41   35.08
   1   0   2 2495.08   37.64
   1   0   3   -0.03    0.36
   1   0   3    0.61    0.88
  -1   0  -3    0.14    0.60
   1   0   4    4.33    1.29
   1   0   4    5.21    0.91
  -1   0  -4    6.07    1.30
  -1   0  -5    0.37    0.83
   1   0   5   -0.20    0.54
   1   0   5   -0.19    1.05
   1   0   6 2669.70   41.59
  -1   0  -6 2633.33   43.24
   1   0   6 2553.65   44.88
  -1   0  -7   -0.12    0.76
   1   0   7   -0.49    1.02
  -1   0  -8  154.92    8.70
   1   0   8  168.15    9.26
  -1   0  -8  164.79    8.12
  -1   0  -8  175.87    8.72
   1   0   8  182.48   10.19
   1   0   8  177.34    9.54
  -1   0  -9   -1.35    1.19
  -1   0  -9   -0.60    1.59
   1   0   9    0.61    1.00
   1   0   9   -0.52    1.22
   1   0   9    1.08    1.96
  -1   0 -10 1225.12   30.45
  -1   0 -10 1240.20   32.02
   1   0  10 1340.37   33.02
   1   0  10 1386.44   32.26
   1   0  11    0.49    1.89
   1   0  11    2.16    1.88
   1   0  12   22.86    3.78
   1   0  12   27.70    4.19
   1   0  13    1.48    1.38
   1   0  13    1.75    1.68
   1   0  14  247.63    9.14
  -1  -1  15   12.35    2.02
  -1   1  14    0.65    1.07
  -1   1  14   -0.08    1.36
  -1  -1  14   -0.12    1.17
  -1   1  13   15.13    3.14
  -1  -1  13   11.82    2.63
  -1  -1  13   15.76    3.41
  -1   1  13   10.52    2.83
  -1   1  13    9.03    2.91
  -1  -1  12 1546.54   35.27
  -1   1  12 1524.38   35.60
  -1  -1  12 1471.31   33.85
  -1   1  12 1486.80   36.36
  -1  -1  12 1582.90   36.54
  -1  -1  12 1500.70   36.94
  -1   1  12 1446.24   35.14
  -1   1  11   -0.44    1.69
  -1   1  11   -1.26    1.24
  -1  -1  11    0.78    1.43
  -1  -1  11    0.65    1.58
  -1   1  11    0.81    1.77
  -1   1  11   -1.63    1.68
  -1  -1  11   -0.29    1.70
  -1  -1  11   -0.81    1.70
  -1  -1  11    0.61    1.99
   1   1 -10  749.61   21.84
  -1   1  10  806.49   23.88
   1  -1 -10  798.20   22.53
  -1   1  10  702.79   21.19
  -1   1  10  776.71   23.40
  -1  -1  10  786.99   22.38
  -1  -1  10  818.54   23.55
  -1   1  10  800.99   23.90
  -1  -1  10  748.44   22.60
  -1  -1  10  727.54   23.71
  -1  -1  10  772.81   22.94
  -1   1  10  780.73   23.58
   1  -1  -9   10.98    2.48
  -1   1   9   13.98    2.75
   1  -1  -9   10.79    2.25
  -1  -1   9    8.33    2.35
   1   1  -9    9.01    2.10
   1   1  -9   10.41    2.07
  -1   1   9   11.13    2.64
  -1   1   9   10.31    2.23
  -1  -1   9   12.18    2.75
  -1  -1   9   13.11    2.64
  -1   1   9   12.77    2.76
  -1   1   9   16.13    3.22
  -1  -1   9    9.45    2.32
  -1   1   9   11.05    2.80
  -1  -1   9    9.23    2.45
  -1  -1   9   12.01    2.86
   1   1  -8   94.97    5.81
   1  -1  -8   90.93    5.79
  -1   1   8  101.24    6.47
  -1  -1   8  102.50    6.54
   1   1  -8   88.60    5.21
   1  -1  -8   99.05    6.39
   1   1  -8   85.10    5.41
   1   1  -7  664.03   16.38
   1   1  -7  657.14   15.02
  -1  -1   7  708.26   17.76
  -1   1   7  658.56   16.85
   1  -1  -7  689.64   17.63
   1  -1  -7  666.99   16.24
   1  -1  -6 1236.70   20.68
   1   1  -6 1201.26   20.97
  -1   1   6 1275.50   24.05
  -1  -1   6 1296.21   24.43
   1  -1  -6 1233.14   24.61
  -1   1   6 1225.80   21.43
   1  -1  -6 1186.82   21.40
  -1  -1   6 1242.14   24.21
   1  -1  -6 1244.05   23.07
   1   1  -6 1230.93   23.60
  -1   1   5   25.50    1.83
  -1  -1   5   23.90    1.56
   1  -1  -5   26.99    2.26
   1  -1  -5   30.16    1.76
  -1  -1   5   25.42    2.48
  -1   1   5   30.00    2.57
   1   1  -5   28.92    2.05
  -1  -1   5   24.30    2.50
   1   1  -5   24.83    1.75
  -1  -1   4  546.11    9.43
   1   1  -4  636.79   11.37
   1  -1  -4  546.52    9.03
   1  -1  -4  606.73   11.79
  -1  -1   4  599.69   12.72
   1  -1  -4  607.28    9.95
  -1   1   4  611.03   10.54
   1   1  -4  655.47   11.70
   1  -1  -4  578.33   11.64
  -1  -1   4  627.24   12.57
  -1   1   4  600.39   12.31
   1  -1  -3   86.90    3.46
   1   1  -3   91.71    3.33
  -1   1   3   87.44    3.49
   1  -1  -3   86.47    3.16
  -1  -1   3   86.74    3.44
  -1  -1   3   89.30    3.71
   1  -1  -3   92.22    2.54
   1   1  -2  528.16    9.94
  -1   1   2  532.12    8.72
   1  -1  -2  531.36   10.30
  -1   1   2  525.30    9.97
  -1  -1   2  514.33    9.58
  -1  -1   2  509.95   10.14
   1  -1  -2  566.05    9.27
  -1  -1   2  539.78   10.16
   1   1  -2  549.03   10.03
   1   1  -1 2025.17   30.42
  -1  -1   1 2030.58   30.52
   1   1  -1 2119.06   28.63
   1  -1  -1 2084.63   30.70
  -1   1   1 2090.69   29.83
  -1   1   1 2177.18   29.36
  -1  -1   1 2034.67   29.15
  -1   1   1 2058.18   29.07
   1   1  -1 2030.84   30.06
  -1   1   0 3532.38   50.06
   1  -1   0 3672.33   50.77
  -1  -1   0 3432.50   50.52
   1  -1   0 3752.66   50.84
   1   1   0 3734.27   50.01
  -1   1  -1 1817.83   27.63
   1  -1   1 1872.70   27.33
  -1  -1  -1 1810.34   27.83
  -1   1  -1 1826.39   27.71
   1   1   1 1887.22   27.83
   1   1   1 1880.26   28.03
   1  -1   1 1938.76   28.49
  -1   1  -1 1823.48   27.26
   1   1   1 1887.27   26.44
   1   1   2 8610.19  117.66
   1  -1   3 1763.93   28.26
  -1   1  -3 1696.78   27.43
   1  -1   3 1690.26   25.95
   1  -1   3 1607.78   24.36
  -1  -1  -3 1794.64   27.88
  -1   1  -3 1656.66   27.26
   1   1   3 1691.69   27.61
  -1   1  -3 1720.66   26.24
   1   1   3 1676.25   24.22
  -1   1  -4  289.06    8.42
   1   1   4  276.61    8.47
  -1   1  -4  287.14    7.54
   1  -1   4  272.02    7.23
   1  -1   4  297.70    8.90
  -1   1  -4  292.74    8.47
   1   1   4  274.07    6.40
   1  -1   5   73.90    4.66
  -1  -1  -5   69.51    4.33
   1  -1   5   68.93    3.67
  -1   1  -5   63.24    4.04
   1   1   5   75.71    4.64
  -1   1  -5   71.99    3.78
  -1   1  -5   65.90    4.14
  -1   1  -6 1316.43   26.51
  -1   1  -6 1366.04   24.66
   1   1   6 1298.54   26.99
   1  -1   6 1325.97   24.58
   1  -1   6 1273.99   26.80
  -1  -1  -6 1357.51   26.51
  -1  -1  -6 1319.37   25.75
  -1  -1  -7    2.33    1.08
  -1   1  -7    3.08    1.55
   1   1   7    3.22    1.53
   1  -1   7    2.01    1.04
  -1  -1  -7    2.14    1.19
   1  -1   7    4.41    1.72
  -1   1  -7    0.62    0.87
  -1  -1  -8 1867.66   36.80
  -1   1  -8 1808.32   37.36
  -1  -1  -8 1804.14   36.37
   1  -1   8 1852.98   38.30
   1   1   8 1865.65   38.71
   1  -1   8 1875.29   40.22
   1   1   8 1737.11   38.39
   1  -1   8 1853.59   38.32
   1  -1   9  153.97    9.56
  -1   1  -9  160.23    9.51
   1   1   9  154.25    9.76
  -1  -1  -9  179.70    9.52
  -1   1  -9  175.68    9.38
   1   1   9  161.74    9.64
   1  -1   9  168.50   10.41
   1  -1   9  158.05    9.32
   1   1   9  178.41   10.16
   1   1  10    5.63    2.04
  -1   1 -10    4.63    2.17
  -1  -1 -10    5.92    2.42
   1  -1  10   11.15    3.10
   1   1  10   14.72    3.39
   1   1  10    9.32    3.00
   1  -1  10    9.91    2.92
   1   1  11  995.14   27.21
   1  -1  11  964.66   26.34
   1   1  11  978.92   26.68
   1  -1  11  956.50   27.34
   1   1  12  180.26    9.85
   1  -1  12  167.85   10.09
   1   1  12  185.17   10.30
   1  -1  12  174.14    9.67
  -1  -1 -13  140.55    7.38
   1   1  13  134.21    7.98
   1   1  13  127.55    7.40
   1  -1  13  142.96    7.88
   1  -1  13  137.88    8.17
   1   1  14   15.60    2.37
   1  -1  14   17.74    2.44
  -1  -2  15   -0.65    0.82
  -1   2  14  167.80    8.32
  -1  -2  14  152.13    8.64
  -1   2  13  252.81   11.76
  -1   2  13  225.50   10.80
  -1   2  13  235.55   11.88
  -1  -2  13  244.55   12.31
  -1  -2  12  396.45   15.45
  -1  -2  12  381.42   14.98
  -1   2  12  385.02   15.91
  -1  -2  12  363.51   16.29
  -1   2  12  367.42   15.03
  -1   2  12  380.73   16.26
  -1  -2  11  647.29   20.83
  -1   2  11  628.93   21.25
  -1  -2  11  625.25   20.12
  -1   2  11  633.17   21.76
  -1  -2  11  629.84   20.91
  -1  -2  11  605.18   22.01
  -1  -2  11  635.84   20.94
  -1   2  11  619.62   20.61
  -1   2  10  995.98   27.64
   1   2 -10  967.31   25.68
   1  -2 -10 1008.95   26.25
  -1   2  10  970.62   27.22
  -1  -2  10 1020.54   26.14
  -1  -2  10 1035.72   27.10
  -1  -2  10  963.63   28.08
  -1  -2  10 1001.07   26.77
  -1   2  10  994.99   27.83
  -1   2  10  964.22   26.44
  -1  -2  10 1022.82   27.15
   1  -2  -9    2.16    1.48
   1  -2  -9    3.14    1.40
   1   2  -9    2.83    1.21
  -1   2   9    3.47    1.55
  -1  -2   9    9.59    2.17
  -1   2   9    7.67    2.22
  -1  -2   9    4.93    1.82
  -1  -2   9    4.86    1.77
  -1   2   9    4.88    2.06
  -1   2   9    2.95    1.74
  -1  -2   9    4.43    1.82
  -1  -2   9    5.35    2.39
   1   2  -8   82.20    5.27
  -1   2   8   94.88    6.37
   1  -2  -8   89.26    5.81
  -1  -2   8   91.19    6.26
   1  -2  -8  100.41    6.59
   1   2  -8  100.57    5.79
   1   2  -8   86.22    4.88
  -1   2   8   81.47    6.45
  -1  -2   8   76.79    6.50
  -1  -2   8   80.16    6.24
  -1  -2   8   86.44    6.27
   1  -2  -7  273.24   10.57
   1  -2  -7  257.90    9.51
  -1  -2   7  299.86   10.78
  -1   2   7  275.69    8.87
  -1  -2   7  291.08   10.58
   1   2  -7  290.46    9.43
   1   2  -7  297.61    9.43
  -1   2   7  294.28   10.49
  -1  -2   6  106.71    5.66
   1   2  -6  106.87    4.82
   1  -2  -6  104.00    4.84
  -1   2   6  102.76    5.40
   1  -2  -6  101.41    5.11
  -1   2   6  106.49    4.67
   1  -2  -6   98.76    5.73
   1   2  -6   96.27    4.82
  -1  -2   6  103.01    5.58
  -1   2   5 1264.26   22.90
   1  -2  -5 1189.32   22.08
   1   2  -5 1250.59   21.22
  -1  -2   5 1342.09   23.91
   1  -2  -5 1259.19   22.19
   1   2  -5 1175.51   20.02
  -1   2   5 1259.08   21.20
  -1  -2   5 1242.56   23.16
   1  -2  -4  749.99   14.89
   1   2  -4  759.58   13.38
  -1  -2   4  788.70   15.57
  -1   2   4  790.39   15.31
   1  -2  -4  736.20   14.51
  -1  -2   4  797.02   15.54
  -1   2   3 2043.98   31.30
  -1  -2   3 1963.82   31.30
   1  -2  -3 2008.73   31.38
   1   2  -3 1973.82   28.57
   1   2  -3 2007.17   30.47
  -1   2   2 4173.28   57.80
  -1  -2   2 4158.29   58.41
  -1  -2   2 3985.92   58.74
   1   2  -2 4148.87   59.00
   1  -2  -2 4173.62   59.03
   1   2  -2 4128.95   56.82
   1   2  -2 4015.81   57.55
  -1  -2   1  277.66    5.88
   1  -2  -1  270.47    6.62
   1   2  -1  273.93    5.56
  -1   2   1  268.25    6.32
   1   2  -1  278.13    6.69
  -1  -2   1  260.66    5.97
  -1  -2   1  267.03    6.61
  -1   2   1  253.27    5.89
   1  -2  -1  250.06    6.06
   1  -2   1 1975.26   29.59
  -1   2  -1 2041.24   29.72
   1   2   1 1993.38   29.91
  -1  -2  -1 2034.66   30.43
  -1   2  -1 1948.25   29.87
  -1  -2  -1 1904.45   28.61
   1  -2   1 2089.88   31.02
   1   2   1 2018.77   30.19
  -1   2  -2 3798.67   52.03
  -1   2  -2 3730.83   53.45
   1  -2   2 3721.00   52.11
  -1  -2  -2 3708.77   52.53
   1  -2   2 3760.95   54.53
  -1  -2  -2 3781.02   54.30
   1   2   2 3680.45   53.71
   1   2   2 3754.57   53.40
  -1   2  -2 3683.74   53.54
   1   2   2 3674.20   50.34
   1  -2   3 2344.86   34.98
  -1   2  -3 2296.53   35.98
  -1   2  -3 2192.32   35.60
   1  -2   3 2226.61   32.86
  -1  -2  -3 2403.11   36.86
   1   2   3 2268.03   36.01
  -1  -2  -3 2330.98   35.00
   1  -2   3 2389.02   37.09
  -1   2  -3 2339.63   33.97
  -1   2  -4  424.76   10.97
   1  -2   4  453.87   10.52
   1   2   4  465.93    9.91
  -1  -2  -4  416.22   10.46
   1  -2   4  452.01   11.77
   1   2   4  452.16   11.51
  -1  -2  -4  468.82   11.99
  -1   2  -4  438.93    9.48
  -1   2  -4  434.98   11.13
   1   2   5  316.88   10.18
  -1   2  -5  318.32    9.95
  -1   2  -5  311.61    9.83
   1  -2   5  319.68   10.37
   1  -2   5  302.77    8.91
  -1  -2  -5  328.48    9.54
  -1  -2  -5  333.22   10.50
  -1   2  -5  316.80    8.20
   1   2   6  653.65   17.23
  -1   2  -6  646.72   16.72
   1  -2   6  687.72   15.89
  -1   2  -6  681.53   17.09
   1  -2   6  671.65   17.50
  -1  -2  -6  678.74   17.45
  -1  -2  -6  650.64   16.14
  -1   2  -7   56.07    4.71
   1  -2   7   59.86    4.44
   1   2   7   50.42    4.75
   1  -2   7   47.39    4.51
  -1  -2  -7   58.24    4.92
  -1  -2  -7   55.80    4.50
   1   2   8    4.31    1.76
   1  -2   8    5.47    2.28
  -1  -2  -8    3.92    1.70
   1  -2   8    3.34    1.32
  -1   2  -8    4.59    1.78
  -1  -2  -8    4.26    1.79
   1   2   8   -1.98    1.19
   1  -2   8    2.79    1.64
   1   2   8    4.51    1.75
   1   2   8    8.52    2.29
   1  -2   8    3.52    1.68
   1  -2   8    2.01    2.00
  -1   2  -9  757.16   22.18
   1  -2   9  694.25   22.15
  -1  -2  -9  776.41   21.62
   1   2   9  747.36   23.41
  -1  -2  -9  673.22   20.95
   1   2   9  685.11   21.02
   1   2   9  702.56   21.38
   1  -2   9  762.44   23.52
   1   2   9  758.31   22.59
   1  -2   9  771.44   22.02
  -1  -2 -10   11.10    2.80
  -1   2 -10   17.53    3.35
   1   2  10   17.72    3.60
   1  -2  10   20.01    3.67
   1  -2  10   18.54    3.60
   1   2  10   17.06    3.54
   1   2  10   18.57    3.29
   1  -2  11   51.97    6.07
   1   2  11   57.86    6.14
   1  -2  11   51.71    5.39
   1   2  11   54.22    5.49
  -1  -2 -12   82.16    6.27
   1  -2  12   87.99    7.27
   1   2  12   85.12    7.10
   1  -2  12   94.76    6.82
   1   2  12   80.69    6.28
  -1  -2 -13  121.42    6.73
   1  -2  13  130.48    7.94
   1   2  13  125.33    7.64
   1   2  14  252.54    9.35
   1  -2  14  259.28    9.75
  -1  -3  15  144.72    6.65
  -1   3  14  314.19   11.54
  -1  -3  14  312.30   12.44
  -1   3  13   10.68    2.66
  -1   3  13    8.37    2.49
  -1  -3  13    5.70    2.49
  -1  -3  12  160.50    9.39
  -1   3  12  154.60   10.00
  -1  -3  12  163.94    9.93
  -1  -3  12  161.39   10.57
  -1   3  12  159.18   10.23
  -1   3  11   56.33    6.18
  -1  -3  11   57.58    5.87
  -1  -3  11   58.49    5.84
  -1  -3  11   57.63    6.03
  -1   3  11   52.68    5.50
  -1  -3  11   49.11    6.05
  -1   3  11   52.11    6.03
   1   3 -10  109.22    7.80
  -1   3  10  137.27    9.44
   1  -3 -10  109.13    7.98
  -1  -3  10  126.21    8.29
  -1  -3  10  133.90    8.94
  -1   3  10  128.26    9.11
  -1   3  10  110.50    7.93
  -1  -3  10  139.50    8.93
  -1  -3  10  133.78    8.95
  -1  -3  10  128.69    9.38
  -1   3  10  138.63    9.47
  -1  -3   9  373.57   13.95
  -1   3   9  357.10   15.08
  -1  -3   9  389.45   15.04
   1  -3  -9  354.50   14.01
  -1   3   9  373.81   14.65
   1   3  -9  352.11   13.06
  -1   3   9  329.46   14.23
  -1  -3   9  369.92   14.81
  -1  -3   9  359.72   15.47
  -1  -3   9  358.42   14.38
  -1   3   9  366.02   15.19
  -1  -3   8  404.91   13.88
  -1   3   8  403.48   15.39
  -1  -3   8  399.70   14.79
   1   3  -8  423.37   12.28
   1   3  -8  423.47   12.71
  -1  -3   8  403.55   14.25
   1  -3  -8  404.20   13.49
   1   3  -8  439.01   13.52
  -1   3   8  412.74   14.18
   1  -3  -8  407.89   14.33
  -1   3   8  386.17   14.94
  -1  -3   8  411.73   14.74
  -1   3   8  358.40   14.52
  -1  -3   8  383.18   15.38
  -1  -3   8  393.12   14.73
   1   3  -7    1.92    0.78
  -1  -3   7   -0.11    1.27
   1  -3  -7    1.42    1.28
   1   3  -7    1.57    0.78
  -1   3   7    0.84    1.03
  -1   3   7    1.17    0.75
   1  -3  -7    1.56    1.04
   1   3  -7    2.54    1.01
   1  -3  -6   23.15    2.45
   1  -3  -6   24.15    2.60
   1  -3  -6   32.91    3.43
  -1   3   6   24.40    2.79
  -1   3   6   21.38    2.27
   1   3  -6   21.98    2.17
  -1  -3   6   28.15    3.01
  -1  -3   6   25.33    2.92
   1   3  -6   25.20    2.54
   1   3  -5  434.21    9.87
  -1   3   5  429.73   11.45
   1  -3  -5  431.98   11.28
  -1   3   5  447.78   10.82
  -1  -3   5  430.53   11.68
  -1  -3   5  443.16   11.85
   1  -3  -4  432.96   10.77
   1   3  -4  422.87    8.73
  -1  -3   4  423.39   10.81
  -1   3   4  436.69   10.79
  -1  -3   4  449.85   10.97
   1   3  -4  428.84    9.62
  -1   3   3  585.48   11.97
  -1   3   3  604.24   12.63
   1   3  -3  559.32    9.87
   1  -3  -3  599.62   12.76
  -1  -3   3  594.22   12.48
  -1  -3   3  589.80   12.58
   1   3  -3  586.28   11.09
   1   3  -3  573.31   12.14
  -1  -3   1  302.54    6.67
   1  -3  -1  307.13    7.65
  -1  -3   1  292.61    7.52
   1   3  -1  297.14    7.77
  -1   3   1  295.97    5.67
  -1   3   1  303.88    7.42
   1   3  -1  284.23    6.81
  -1  -3   1  305.65    6.79
  -1   3   1  297.95    7.23
   1  -3  -1  285.31    6.67
   1   3   0 2203.45   32.11
   1  -3   0 2183.09   32.70
  -1   3   0 2083.77   31.01
   1   3   0 2047.39   32.67
  -1   3   0 2065.53   32.10
  -1  -3   0 2195.40   30.44
  -1  -3   0 2083.37   32.04
   1  -3   1   31.27    2.10
   1   3   1   30.16    2.20
  -1   3  -1   30.47    2.08
  -1  -3  -1   27.77    0.98
  -1  -3  -1   36.36    2.46
  -1   3  -1   29.94    1.96
   1   3   1   33.13    1.73
  -1  -3  -2 5318.16   74.35
  -1   3  -2 5386.97   73.30
  -1   3  -2 5178.10   73.23
   1  -3   2 5137.26   72.09
   1   3   2 5187.78   73.16
   1   3   2 5039.12   68.72
  -1  -3  -2 5231.09   72.31
   1   3   2 5225.61   73.72
  -1   3  -3    6.65    1.35
   1  -3   3    5.62    1.48
   1  -3   3    5.80    0.90
   1   3   3    6.56    1.39
  -1   3  -3    7.22    1.45
   1   3   3    5.93    0.75
  -1  -3  -3    4.77    1.03
   1  -3   3    6.43    1.24
   1   3   3    7.79    1.22
   1   3   4 1325.85   24.82
   1  -3   4 1403.49   24.29
  -1   3  -4 1397.63   24.67
  -1   3  -4 1344.47   24.49
  -1   3  -4 1264.05   20.73
   1  -3   4 1395.33   25.85
  -1  -3  -4 1317.29   23.60
  -1  -3  -4 1301.42   25.40
   1   3   4 1321.49   21.87
   1  -3   5 1853.67   31.85
   1   3   5 1794.96   33.01
  -1   3  -5 1800.50   32.46
  -1  -3  -5 1806.80   31.73
  -1  -3  -5 1879.40   33.89
   1  -3   5 1789.27   33.35
  -1   3  -5 1831.78   32.72
  -1  -3  -6  441.27   14.05
   1   3   6  465.93   14.25
  -1   3  -6  440.68   13.42
   1  -3   6  446.87   12.89
  -1  -3  -6  441.22   12.91
   1  -3   6  462.63   14.33
  -1  -3  -7   72.21    5.22
  -1   3  -7   77.01    5.71
  -1   3  -7   72.46    5.51
   1  -3   7   77.61    5.39
   1   3   7   75.66    5.93
   1  -3   7   76.39    5.91
  -1  -3  -7   78.47    5.90
   1  -3   7   72.85    6.33
  -1   3  -8   97.14    6.85
  -1  -3  -8  113.97    7.19
   1   3   8  112.11    7.94
   1  -3   8   93.60    6.47
   1  -3   8  110.85    7.72
  -1  -3  -8  103.74    7.32
   1  -3   8  111.83    7.62
   1   3   8  104.30    7.43
   1  -3   8  105.92    7.21
   1  -3   8  118.07    8.42
  -1  -3  -9  507.16   18.26
  -1   3  -9  540.19   18.41
  -1  -3  -9  580.36   18.49
   1   3   9  560.25   20.28
   1   3   9  548.40   18.65
   1  -3   9  539.49   17.97
   1   3   9  556.75   19.22
   1  -3   9  582.13   20.23
   1   3  10  164.72    9.76
   1  -3  10  169.67   10.73
   1   3  10  158.74   10.10
   1  -3  10  177.13    9.82
  -1  -3 -11   18.03    3.32
   1  -3  11   18.07    4.09
   1  -3  11   18.64    3.18
   1   3  11   18.43    3.89
  -1  -3 -12   65.50    5.48
   1   3  12   65.45    6.09
   1  -3  12   69.93    5.65
   1  -3  12   64.15    6.20
   1   3  13   15.67    2.84
   1  -3  13   17.23    3.05
   1   3  14    6.91    1.64
   1  -3  14    7.84    1.71
  -1   4  14   60.45    4.73
  -1  -4  14   70.11    5.46
  -1   4  13  547.59   17.89
  -1   4  13  534.14   17.47
  -1  -4  13  583.61   19.25
  -1   4  12   80.67    7.10
  -1  -4  12   93.50    7.43
  -1  -4  12   89.81    7.86
  -1  -4  11  498.21   17.54
  -1   4  11  493.30   18.99
  -1   4  11  488.53   18.63
  -1  -4  11  500.99   19.61
  -1  -4  11  519.58   18.79
   1  -4 -10   26.75    4.01
  -1   4  10   20.11    3.74
   1   4 -10   24.30    3.74
  -1  -4  10   25.33    3.74
  -1  -4  10   24.41    4.02
  -1   4  10   24.87    4.13
  -1  -4  10   22.63    4.04
  -1   4  10   20.73    3.89
  -1  -4  10   28.31    4.47
  -1   4   9   31.41    4.46
  -1  -4   9   30.43    4.26
  -1  -4   9   25.87    3.70
  -1  -4   9   35.11    4.02
  -1  -4   9   29.54    4.21
  -1   4   9   32.38    4.30
   1  -4  -9   32.73    4.21
   1   4  -9   28.15    3.72
  -1   4   9   25.17    3.87
  -1   4   9   27.18    4.18
  -1  -4   9   29.75    4.13
  -1  -4   9   34.18    4.61
  -1  -4   8   35.94    4.31
  -1  -4   8   34.95    3.89
  -1   4   8   31.73    4.32
   1   4  -8   29.56    3.20
  -1  -4   8   29.16    3.75
   1   4  -8   37.21    4.00
   1  -4  -8   34.08    4.06
  -1   4   8   40.00    4.30
  -1  -4   8   36.71    4.23
  -1   4   8   30.48    4.27
  -1   4   8   24.32    3.71
  -1  -4   8   35.99    4.62
  -1  -4   8   32.82    4.17
   1  -4  -7 1973.71   35.52
  -1   4   7 2023.73   38.18
  -1   4   7 2096.02   37.12
   1  -4  -7 2046.59   39.18
  -1  -4   7 1958.91   38.35
   1   4  -7 2141.19   36.43
   1   4  -7 2089.20   36.19
   1  -4  -6 1388.20   28.48
   1  -4  -6 1327.30   26.19
  -1   4   6 1395.50   26.48
  -1   4   6 1369.15   27.28
  -1  -4   6 1387.29   27.99
   1   4  -6 1431.75   25.31
   1   4  -6 1385.09   26.06
   1   4  -6 1410.75   25.90
  -1  -4   5   10.07    2.09
   1   4  -5   12.82    1.49
   1  -4  -5   11.71    2.21
   1  -4  -5   12.73    1.95
  -1   4   5   10.31    1.86
   1   4  -5   10.91    1.71
   1   4  -5    7.37    1.42
   1   4  -5   12.39    1.56
  -1   4   4 4498.00   66.66
   1  -4  -4 4440.02   67.03
   1   4  -4 4479.64   63.05
  -1  -4   4 4314.15   66.68
   1   4  -4 4594.56   63.65
   1   4  -4 4488.54   65.79
  -1   4   3  690.54   14.52
   1  -4  -3  701.26   15.18
  -1  -4   3  687.33   14.61
  -1  -4   3  689.29   14.64
   1   4  -3  674.40   11.98
   1   4  -3  704.79   13.74
   1   4  -3  678.06   12.16
   1   4  -3  669.44   13.99
  -1   4   2 1195.35   20.34
   1  -4  -2 1146.96   20.68
  -1  -4   2 1122.16   20.04
  -1  -4   2 1181.28   19.76
   1   4  -2 1108.53   17.35
   1   4  -2 1165.12   19.46
   1   4  -2 1154.31   19.63
  -1  -4   1 3613.04   51.22
   1  -4  -1 3461.79   52.81
  -1   4   1 3514.72   49.53
  -1   4   1 3523.39   52.45
  -1   4   1 3529.96   52.39
  -1  -4   1 3548.09   52.54
  -1  -4   1 3609.94   50.97
   1   4  -1 3571.45   52.06
   1  -4  -1 3659.27   50.61
   1   4  -1 3448.82   51.10
   1  -4   0  345.11    8.80
  -1  -4   0  325.55    7.19
  -1   4   0  340.65    7.58
  -1   4   0  305.48    8.08
   1   4   0  327.53    8.88
  -1  -4   0  328.79    8.14
   1   4   0  335.41    8.50
   1   4   0  327.93    7.62
   1   4   1 3841.63   57.23
  -1  -4  -1 3861.30   53.72
   1  -4   1 3838.68   56.95
   1   4   1 3954.71   57.54
  -1   4  -1 3884.30   56.46
  -1  -4  -1 4005.22   57.56
  -1   4  -1 3908.63   56.85
   1   4   1 3979.93   55.41
   1  -4   2  606.75   12.42
   1   4   2  604.18   12.79
  -1   4  -2  628.58   13.00
   1   4   2  640.21   13.79
  -1  -4  -2  629.19   13.71
  -1   4  -2  614.92   12.90
   1  -4   3 4093.36   58.59
  -1   4  -3 4074.81   60.44
   1  -4   3 4114.20   60.45
   1   4   3 3979.38   59.56
   1   4   3 4011.00   61.19
  -1   4  -3 4026.86   60.64
  -1  -4  -3 4069.50   61.77
  -1  -4  -4  544.67   13.00
  -1   4  -4  517.11   13.22
  -1   4  -4  543.61   13.68
   1  -4   4  578.61   13.88
   1   4   4  517.73   13.86
  -1  -4  -4  521.93   14.11
   1   4   4  552.16   12.27
  -1   4  -5  721.70   17.47
  -1  -4  -5  690.21   16.39
  -1   4  -5  696.13   16.94
   1  -4   5  727.86   17.15
   1   4   5  712.34   17.87
  -1  -4  -5  720.62   18.12
  -1   4  -6    4.04    1.63
   1  -4   6    5.69    1.79
  -1   4  -6    2.23    1.20
   1   4   6    4.77    1.72
  -1  -4  -6    4.27    1.87
  -1  -4  -6    3.09    1.18
  -1   4  -7 1891.76   37.66
  -1  -4  -7 1829.19   35.92
   1  -4   7 1923.70   36.87
   1   4   7 1866.16   38.61
  -1  -4  -7 1901.21   38.14
  -1   4  -7 1816.31   36.48
   1   4   7 1876.58   38.58
   1  -4   7 1751.90   37.82
   1  -4   7 1983.20   40.90
  -1  -4  -8  129.06    7.82
  -1   4  -8  122.93    8.13
   1   4   8  125.20    8.77
   1  -4   8  121.21    7.77
  -1  -4  -8  121.71    8.23
  -1   4  -8  122.14    7.79
   1  -4   8  123.31    8.15
   1   4   8  133.97    8.52
   1  -4   8  123.57    8.75
  -1  -4  -9    2.53    1.53
   1  -4   9   -0.04    1.08
   1   4   9    0.06    1.07
  -1   4  -9    3.99    1.95
   1   4   9    4.49    2.13
   1  -4   9    1.35    1.25
   1  -4   9    6.48    2.65
   1   4   9    2.48    1.72
  -1  -4 -10  159.07    9.49
   1   4  10  163.17    9.77
   1  -4  10  161.08   10.45
   1   4  10  163.14   10.26
   1  -4  10  147.88    8.84
  -1  -4 -11    2.30    1.74
   1   4  11    0.07    1.49
   1  -4  11    0.91    2.05
   1   4  11   -1.52    2.25
   1  -4  11   -1.22    1.44
  -1  -4 -12   19.96    2.98
   1  -4  12   21.03    3.53
   1   4  12   21.94    3.58
  -1  -4 -13   20.52    2.54
   1  -4  13   22.82    3.27
   1   4  13   21.65    3.06
  -1  -4 -14  184.74    6.85
   1  -4  14  188.40    7.47
   1   4  14  186.98    7.26
  -1   5  14   66.93    4.70
  -1  -5  14   65.09    4.92
  -1   5  13    7.14    2.12
  -1   5  13    6.52    1.80
  -1  -5  13    6.42    2.18
  -1  -5  13    9.42    2.46
   1  -5 -12  489.47   15.62
  -1   5  12  478.67   17.75
  -1   5  12  469.50   16.73
  -1  -5  12  485.41   17.43
  -1  -5  12  501.84   18.40
  -1  -5  11  448.32   16.30
  -1   5  11  484.61   18.69
  -1   5  11  468.02   17.50
  -1  -5  11  472.49   17.88
  -1  -5  11  474.32   18.53
  -1   5  10   14.28    3.43
  -1  -5  10   13.13    2.93
  -1  -5  10   13.44    3.42
  -1   5  10   10.97    2.94
  -1  -5  10   15.98    3.42
  -1  -5   9  184.98    9.58
  -1  -5   9  184.55    9.63
  -1   5   9  181.25   11.10
  -1   5   9  156.29    9.69
   1  -5  -9  199.53   10.56
   1   5  -9  182.98   10.14
  -1  -5   9  187.78   10.79
  -1   5   9  160.35   10.11
  -1  -5   9  186.47   10.88
  -1   5   9  165.70   10.02
  -1  -5   9  192.52   10.86
  -1  -5   8  184.89    9.48
  -1  -5   8  195.92    9.55
   1   5  -8  202.48    9.19
  -1   5   8  210.09   11.57
  -1   5   8  202.59   10.13
   1  -5  -8  203.66   10.16
  -1  -5   8  187.45   10.09
   1   5  -8  210.88   10.26
  -1   5   8  197.14   10.82
  -1   5   8  170.99    9.85
  -1  -5   8  204.06   10.85
  -1  -5   8  214.91   11.26
   1   5  -7    0.08    0.64
  -1  -5   7    2.48    1.22
  -1   5   7    0.91    1.20
  -1  -5   7    1.22    1.22
   1  -5  -7   -0.01    1.14
  -1   5   7    0.99    0.92
  -1  -5   7    1.84    1.52
   1   5  -7    0.91    0.71
  -1   5   7    0.52    0.87
  -1   5   7    2.40    1.79
  -1  -5   7    0.46    1.20
   1   5  -6  757.55   17.72
   1   5  -6  780.46   17.68
   1  -5  -6  746.33   18.05
  -1   5   6  777.45   18.85
  -1   5   6  729.01   18.53
   1  -5  -6  756.46   19.31
  -1  -5   6  756.09   19.58
   1   5  -5  804.02   17.23
   1   5  -5  781.52   17.12
   1  -5  -5  728.76   17.75
  -1   5   5  750.16   17.87
  -1  -5   5  764.10   18.49
   1  -5  -5  762.93   18.67
   1   5  -4 3099.52   47.59
   1   5  -4 3094.37   47.48
  -1   5   4 3012.39   48.55
   1  -5  -4 2916.68   48.77
   1   5  -4 2990.93   44.79
  -1  -5   4 3167.07   49.37
   1  -5  -4 3041.39   49.32
  -1   5   4 2906.43   48.25
   1   5  -4 3111.72   47.42
   1   5  -3  124.32    5.36
   1   5  -3  119.30    5.08
   1  -5  -3  120.11    5.65
   1   5  -3  123.80    4.29
  -1  -5   3  127.89    5.62
  -1   5   3  122.94    5.70
   1  -5  -3  111.39    5.63
  -1  -5   3  123.31    5.58
   1   5  -3  124.88    5.32
   1   5  -2   18.92    1.98
   1  -5  -2   23.35    1.99
  -1   5   2   22.07    2.43
  -1   5   2   17.11    1.12
   1  -5  -2   20.76    2.44
  -1  -5   2   22.44    2.33
  -1  -5   2   22.35    2.25
   1   5  -2   20.46    2.13
   1  -5  -1  400.35    8.64
   1   5  -1  386.57    9.59
   1  -5  -1  386.14   10.73
  -1  -5   1  422.38    9.87
  -1  -5   1  411.98   10.41
  -1   5   1  429.91   10.71
  -1  -5   1  421.72    9.31
  -1   5   1  389.68   10.53
   1   5  -1  413.76   10.54
   1   5   0  133.24    4.92
   1   5   0  127.00    5.48
   1  -5   0  125.34    5.52
  -1  -5   0  132.82    5.11
  -1   5   0  131.23    5.32
  -1  -5   0  145.24    4.84
   1   5   0  128.26    5.75
  -1   5   0  127.76    5.41
   1   5   1 4102.13   55.76
   1   5   1 3813.93   57.69
   1  -5   1 3829.94   57.20
   1   5   1 3917.76   57.81
  -1   5  -1 3867.92   57.01
  -1  -5  -1 4103.86   57.63
  -1  -5  -2  764.23   16.62
   1  -5   2  740.85   15.50
  -1   5  -2  723.10   15.88
  -1   5  -2  758.37   15.92
   1   5   2  766.50   16.14
  -1  -5  -3    2.00    1.23
   1  -5   3    2.95    1.41
   1   5   3    0.90    1.27
  -1   5  -3    2.62    1.27
   1  -5   3    4.05    1.04
   1   5   3    1.23    0.89
  -1   5  -3    0.17    1.06
   1  -5   4  808.77   18.26
  -1  -5  -4  765.96   18.53
   1   5   4  766.95   18.60
  -1   5  -4  753.70   17.47
   1   5   4  764.20   16.28
  -1   5  -4  784.42   18.27
  -1   5  -5  213.81    8.99
   1  -5   5  208.54    8.81
  -1   5  -5  203.25    8.41
   1   5   5  203.16    9.12
  -1  -5  -5  203.01    9.01
   1  -5   6    1.44    1.33
  -1  -5  -6    0.68    1.07
   1  -5   6    1.35    1.37
   1   5   6    0.25    1.25
  -1   5  -6    0.56    1.03
  -1   5  -6    0.86    1.04
   1   5   6    0.77    1.29
   1  -5   7  621.26   19.55
   1   5   7  569.08   19.92
  -1  -5  -7  660.95   19.41
   1  -5   7  686.64   19.53
  -1   5  -7  657.18   19.60
  -1   5  -7  646.19   18.64
   1   5   7  667.12   20.59
  -1  -5  -7  614.96   19.13
   1  -5   7  654.39   19.87
   1   5   7  663.55   19.64
   1  -5   7  680.40   21.05
   1   5   8  813.25   24.89
  -1  -5  -8  888.75   24.30
  -1   5  -8  857.39   23.55
   1   5   8  909.73   26.58
  -1   5  -8  947.00   25.68
   1  -5   8  887.04   24.52
  -1  -5  -8  904.20   25.07
   1  -5   8  875.17   24.56
   1   5   8  893.00   24.51
   1  -5   8  928.13   26.06
  -1  -5  -9    2.19    1.55
  -1  -5  -9   -1.16    1.29
   1  -5   9    2.12    1.50
   1   5   9   -0.28    1.14
  -1   5  -9   -0.03    1.45
   1   5   9    4.12    1.91
   1  -5   9    3.97    1.87
   1  -5   9    3.53    2.24
   1   5   9    2.30    2.01
  -1  -5 -10    7.19    2.41
   1   5  10    5.30    2.20
   1  -5  10    9.46    3.07
   1   5  10    8.87    3.11
  -1  -5 -11   94.44    6.80
   1   5  11   84.03    6.63
   1   5  11   70.62    6.39
   1  -5  11   71.90    6.56
  -1  -5 -12   11.74    2.22
  -1  -5 -12   11.12    2.21
   1  -5  12    6.60    2.04
   1   5  12    7.20    2.26
  -1  -5 -13   19.55    2.31
   1  -5  13   25.87    3.19
   1   5  13   25.49    3.05
  -1   6  14    5.06    1.24
  -1  -6  14    4.81    1.32
  -1   6  13  264.37   11.07
  -1  -6  13  275.96   11.18
  -1  -6  13  279.46   11.45
   1  -6 -12    4.56    1.55
  -1   6  12    5.09    1.88
  -1  -6  12    7.41    2.44
  -1  -6  12    3.87    2.19
  -1   6  12    4.00    1.53
  -1   6  11  718.89   23.56
   1  -6 -11  778.74   21.27
  -1   6  11  722.94   21.48
  -1  -6  11  776.07   23.46
  -1  -6  11  757.65   23.29
  -1  -6  10   35.50    4.53
  -1   6  10   28.45    4.74
   1  -6 -10   26.37    3.88
  -1   6  10   30.66    4.29
  -1  -6  10   32.28    4.88
  -1  -6  10   23.42    4.11
  -1  -6   9  304.96   12.57
  -1   6   9  293.30   14.68
  -1  -6   9  264.17   12.01
  -1  -6   9  284.28   13.93
   1  -6  -9  296.68   13.34
   1   6  -9  277.75   13.41
  -1   6   9  269.94   13.20
  -1  -6   9  296.82   13.74
  -1  -6   9  298.25   14.09
  -1   6   8  146.27    9.94
   1   6  -8  145.09    8.24
  -1  -6   8  153.13    8.61
  -1  -6   8  164.51    8.97
   1   6  -8  166.85    9.57
  -1   6   8  140.06    8.58
   1  -6  -8  149.35    8.76
  -1  -6   8  151.17    9.41
   1  -6  -8  131.63    7.82
  -1   6   8  129.11    8.74
  -1  -6   8  161.41    9.89
  -1  -6   8  146.54    9.29
  -1  -6   7 1406.24   29.92
   1   6  -7 1423.45   29.04
  -1  -6   7 1309.42   28.99
   1  -6  -7 1333.03   29.74
  -1   6   7 1360.37   29.96
  -1  -6   7 1392.01   31.13
  -1   6   7 1334.37   29.39
  -1   6   7 1299.23   31.15
  -1   6   7 1181.50   29.97
   1  -6  -7 1172.81   27.86
  -1  -6   7 1194.18   29.89
  -1  -6   7 1403.29   32.41
  -1   6   6  369.71   13.04
  -1   6   6  362.71   12.53
   1  -6  -6  365.45   12.10
   1  -6  -6  352.95   12.80
  -1  -6   6  356.38   13.21
   1   6  -6  381.73   12.29
  -1  -6   6  349.55   13.98
  -1   6   5   55.63    4.41
   1  -6  -5   49.41    4.17
  -1  -6   5   47.12    4.38
   1  -6  -5   57.69    4.67
   1   6  -5   55.83    4.15
   1   6  -5   52.40    4.01
   1  -6  -4  284.37   10.11
  -1   6   4  274.03    9.72
  -1  -6   4  276.19   10.11
   1  -6  -4  291.02   10.18
  -1   6   4  274.59    9.95
   1   6  -4  272.64    9.24
   1   6  -4  274.80    9.24
  -1   6   3 3368.27   53.40
   1  -6  -3 3332.07   53.47
  -1  -6   3 3395.88   52.21
  -1  -6   3 3213.05   52.53
   1   6  -3 3184.77   49.18
   1  -6  -3 3383.99   52.78
   1   6  -3 3371.13   52.29
   1   6  -3 3329.68   51.61
  -1   6   2 1042.56   21.50
   1  -6  -2 1003.71   20.31
  -1  -6   2 1030.65   20.67
  -1  -6   2 1051.33   20.73
   1   6  -2 1041.88   21.07
   1   6  -2 1075.44   20.48
   1  -6  -2 1057.59   18.48
   1   6  -1  385.29   10.88
   1  -6  -1  342.35   10.62
  -1  -6   1  374.90    9.96
  -1  -6   1  367.82   10.19
   1  -6  -1  352.90    9.48
  -1   6   1  356.06   10.44
  -1  -6   1  367.32    9.05
  -1   6   1  380.87   10.96
   1   6  -1  366.14    9.93
   1   6   0  702.66   16.10
  -1  -6   0  658.61   14.03
   1   6   0  710.67   16.52
  -1  -6   0  696.44   15.32
   1  -6   0  679.08   13.51
  -1   6   0  677.69   15.40
   1  -6   0  642.71   15.48
  -1  -6   0  703.75   14.79
  -1   6   0  671.05   15.64
   1   6   0  691.35   14.68
   1   6   1  715.29   16.35
   1  -6   1  651.05   15.17
  -1   6  -1  694.47   15.37
  -1  -6  -1  714.47   15.45
   1   6   1  663.94   15.77
  -1   6  -1  677.41   15.63
   1  -6   2  333.66    9.64
   1   6   2  327.79   10.16
   1  -6   2  327.24   10.02
  -1   6  -2  317.78   10.01
  -1  -6  -2  324.37   10.20
  -1   6  -2  300.33    9.57
   1  -6   3 3791.62   59.17
  -1   6  -3 3695.35   59.50
   1   6   3 3584.20   60.27
  -1  -6  -3 3924.61   59.94
  -1   6  -3 3763.28   58.48
   1  -6   4   18.37    2.69
  -1   6  -4   17.42    2.60
  -1  -6  -4   22.84    2.93
   1   6   4   14.40    2.53
  -1   6  -4   14.99    2.29
  -1   6  -5   37.58    4.00
   1  -6   5   38.24    4.11
  -1   6  -5   39.29    3.80
   1   6   5   29.02    3.77
  -1  -6  -5   39.08    4.06
   1  -6   6  131.00    8.19
  -1  -6  -6  121.27    7.58
  -1   6  -6  122.34    7.63
  -1   6  -6  120.19    7.08
   1   6   6  107.13    7.47
  -1  -6  -6  128.47    7.71
   1  -6   6  125.83    7.71
   1   6   6  115.82    7.32
   1  -6   6  121.80    7.80
   1  -6   6  119.40    7.91
   1  -6   7   82.96    6.83
  -1  -6  -7   74.32    6.22
  -1   6  -7   82.37    6.22
  -1   6  -7   69.97    6.11
   1   6   7   72.84    6.72
   1  -6   7   82.69    6.69
  -1  -6  -7   82.25    6.50
   1   6   7   78.70    6.35
   1  -6   7   79.48    6.61
   1  -6   7   81.17    6.82
  -1  -6  -8  375.09   14.90
   1   6   8  395.71   16.63
  -1   6  -8  438.18   16.99
  -1   6  -8  375.99   14.86
   1   6   8  390.82   17.06
   1  -6   8  375.39   15.84
  -1  -6  -8  393.10   15.80
   1  -6   8  411.38   15.84
   1   6   8  409.13   15.68
   1  -6   8  420.54   16.29
  -1  -6  -9  519.61   18.05
   1   6   9  518.03   19.14
   1  -6   9  520.11   18.36
   1   6   9  544.40   18.80
   1   6   9  517.44   18.79
   1  -6   9  534.01   18.96
  -1  -6 -10    5.58    1.92
   1   6  10    1.57    1.70
   1   6  10    3.01    2.24
   1  -6  10    5.88    2.46
  -1  -6 -11  109.47    7.06
   1   6  11  103.86    7.30
  -1  -6 -11  115.35    7.38
   1  -6  11  117.07    7.96
   1   6  11  114.39    7.88
  -1  -6 -12   20.66    2.77
   1  -6  12   18.97    3.04
   1   6  12   15.68    2.82
  -1  -6 -13   82.88    4.85
  -1  -6 -13   65.36    3.96
   1  -6  13   83.20    5.17
   1   6  13   81.61    5.04
  -1   7  13    0.57    1.10
   1  -7 -13    1.17    0.72
  -1  -7  13    3.17    1.34
  -1  -7  13    0.97    0.87
   1  -7 -12    1.35    1.06
  -1   7  12    1.36    1.53
   1  -7 -12    2.12    1.22
  -1  -7  12   -0.04    1.19
  -1  -7  12    3.41    1.65
  -1   7  11  252.04   12.90
  -1  -7  11  265.76   12.87
  -1  -7  11  269.80   12.42
   1  -7 -11  251.58   11.04
  -1   7  10   26.98    4.64
   1  -7 -10   28.47    3.98
  -1  -7  10   26.73    4.09
  -1  -7  10   24.07    4.34
  -1  -7   9  553.01   17.88
   1  -7  -9  567.57   18.44
  -1   7   9  574.24   21.40
   1  -7  -9  540.58   17.08
  -1   7   9  543.62   19.13
  -1  -7   9  603.90   19.80
  -1  -7   9  579.08   20.57
  -1   7   8   51.47    6.16
   1  -7  -8   53.80    5.30
  -1  -7   8   46.22    4.78
  -1  -7   8   44.40    4.81
   1   7  -8   48.22    5.50
   1   7  -8   37.22    4.86
   1  -7  -8   41.04    4.70
  -1  -7   8   54.36    5.83
  -1   7   8   40.45    5.13
   1  -7  -8   45.35    4.62
  -1  -7   8   50.54    5.33
  -1  -7   8   41.92    5.26
   1  -7  -7   61.52    5.47
  -1  -7   7   62.56    5.33
   1   7  -7   67.03    5.49
  -1  -7   7   56.12    5.15
   1  -7  -7   49.28    4.98
  -1   7   7   62.81    5.51
  -1   7   7   55.39    5.49
  -1  -7   7   65.22    6.10
   1  -7  -7   51.68    4.81
  -1   7   7   54.05    5.54
  -1   7   7   53.99    5.55
  -1  -7   7   55.64    5.40
  -1  -7   7   56.88    5.98
   1   7  -6   91.07    6.15
   1  -7  -6   89.58    6.33
  -1  -7   6   89.40    6.17
  -1  -7   6   82.46    5.94
  -1   7   6   91.24    6.25
  -1   7   6   92.82    6.73
  -1  -7   6   91.22    6.81
   1  -7  -6   98.95    6.72
   1   7  -6   93.49    6.15
  -1   7   6   84.98    6.85
   1  -7  -6   79.43    5.85
  -1   7   6   89.69    6.97
  -1  -7   6   96.64    7.50
   1  -7  -5 1041.74   23.84
  -1   7   5 1029.79   23.79
   1  -7  -5 1049.00   24.50
   1   7  -5 1097.15   23.94
  -1  -7   5 1021.95   25.14
  -1  -7   5 1040.83   23.93
   1   7  -5 1102.26   24.01
  -1  -7   5 1010.19   26.57
   1   7  -4  586.22   15.52
  -1   7   4  568.92   16.40
   1  -7  -4  591.58   16.24
  -1  -7   4  550.74   16.24
   1  -7  -4  567.79   15.85
   1   7  -4  602.16   15.92
  -1   7   4  580.78   15.97
   1   7  -3  283.28    9.75
  -1   7   3  269.08   10.29
   1  -7  -3  273.15   10.06
  -1  -7   3  260.70    9.88
   1  -7  -3  258.01    9.38
   1   7  -3  274.93    9.91
   1  -7  -2    2.76    1.17
   1   7  -2    4.73    1.62
  -1   7   2    4.11    1.67
  -1  -7   2    3.45    1.11
  -1  -7   2    3.26    1.44
   1   7  -2    3.08    1.13
   1  -7  -2    2.42    1.36
   1   7  -1  961.32   20.07
   1   7  -1  942.82   21.12
  -1  -7   1  966.42   20.02
   1  -7  -1  998.37   21.43
   1   7  -1 1003.41   22.32
  -1  -7   1  941.77   19.73
   1  -7  -1  933.58   18.83
  -1   7   1  964.95   21.39
   1   7   0   27.61    3.13
  -1  -7   0   25.51    2.44
   1  -7   0   26.37    2.86
   1   7   0   26.68    3.15
  -1   7   0   27.36    3.00
  -1  -7   0   27.69    2.57
  -1  -7   0   30.29    2.85
  -1   7   0   26.57    3.05
   1   7   1  642.86   16.83
   1   7   1  648.53   16.64
  -1   7  -1  648.67   16.08
   1  -7   1  650.82   15.81
  -1  -7  -1  694.64   16.04
  -1   7  -1  660.48   16.58
   1  -7   2  308.30   10.28
  -1   7  -2  292.09   10.05
  -1   7  -2  274.59    9.97
   1  -7   2  298.76    9.64
   1   7   2  280.76   10.11
  -1  -7  -2  291.15   10.04
  -1   7  -2  290.04   10.35
   1  -7   3  775.01   18.95
   1   7   3  807.54   20.63
  -1   7  -3  769.57   19.37
  -1   7  -3  763.92   18.56
  -1  -7  -3  770.82   19.01
   1  -7   4  211.03    9.61
  -1   7  -4  207.49    9.49
  -1   7  -4  206.51    8.88
   1   7   4  196.45    9.67
  -1  -7  -4  200.94    9.13
   1  -7   5  973.61   25.07
  -1  -7  -5  906.26   23.51
   1  -7   5  992.40   24.26
  -1   7  -5  881.27   23.42
  -1   7  -5  978.74   22.92
  -1  -7  -5  954.37   23.58
   1   7   5  962.00   24.91
   1  -7   5  886.20   23.95
   1   7   5  900.10   23.04
   1   7   5  974.63   23.74
   1  -7   6  313.64   13.45
  -1  -7  -6  294.27   12.45
  -1   7  -6  281.11   11.62
  -1   7  -6  290.10   12.73
   1  -7   6  320.42   13.28
   1   7   6  271.05   12.83
  -1  -7  -6  297.45   12.48
   1  -7   6  283.09   12.63
   1   7   6  312.07   12.55
   1  -7   6  269.32   12.10
  -1  -7  -7  486.93   17.12
   1  -7   7  510.73   18.28
  -1   7  -7  524.65   18.54
  -1   7  -7  470.19   16.48
   1   7   7  491.51   18.84
  -1  -7  -7  501.55   17.65
   1  -7   7  535.43   18.79
   1  -7   7  505.55   17.70
   1   7   7  487.87   16.81
   1  -7   7  525.55   17.87
   1   7   8   86.43    7.72
  -1  -7  -8   93.86    7.16
  -1   7  -8   75.19    6.56
  -1  -7  -8   75.36    6.70
   1  -7   8   82.70    7.49
   1   7   8   92.44    8.33
   1  -7   8   85.58    6.99
   1   7   8   94.94    7.37
   1  -7   8  111.16    7.91
   1   7   9   27.29    4.36
  -1  -7  -9   22.46    3.65
   1  -7   9   25.87    4.02
   1   7   9   26.43    4.23
  -1  -7  -9   24.26    3.76
   1  -7   9   25.05    3.82
   1   7   9   24.00    3.96
   1   7  10   38.77    4.65
  -1  -7 -10   44.90    4.72
   1   7  10   44.22    4.99
  -1  -7 -10   43.18    4.68
   1  -7  10   40.10    4.66
   1   7  10   27.13    3.92
   1   7  11  433.73   15.10
  -1  -7 -11  463.08   15.02
   1   7  11  444.78   15.27
   1  -7  11  439.93   15.19
  -1  -7 -12   11.78    2.12
  -1  -7 -12   10.91    1.93
   1  -7  12    9.37    2.07
   1   7  12   13.22    2.22
  -1  -7 -13   97.58    4.79
  -1   8  13  130.87    6.47
   1  -8 -13  134.53    5.93
  -1  -8  13  127.75    6.40
  -1   8  12   -1.09    1.26
   1  -8 -12    1.21    1.13
   1  -8 -12    1.20    1.09
  -1  -8  12    1.08    1.19
  -1  -8  12   -0.89    1.16
  -1   8  11  223.40   11.74
   1  -8 -11  220.81    9.73
   1  -8 -11  219.01    9.82
  -1  -8  11  221.58   10.36
  -1  -8  11  232.52   11.52
  -1   8  10  539.74   19.93
   1  -8 -10  506.76   16.67
  -1  -8  10  483.18   16.85
  -1  -8  10  514.16   18.83
  -1   8   9   17.86    3.83
   1  -8  -9   12.87    2.89
   1  -8  -9   14.14    2.65
  -1   8   9    9.47    2.92
  -1  -8   9   13.44    3.37
  -1  -8   9   19.07    3.23
  -1   8   8   32.31    5.09
  -1  -8   8   35.15    4.23
  -1  -8   8   28.40    4.67
   1  -8  -8   28.97    4.17
   1   8  -8   26.52    4.40
  -1   8   8   27.12    4.32
   1  -8  -8   37.55    4.16
  -1   8   8   36.20    4.56
  -1  -8   8   34.43    4.94
   1  -8  -8   33.60    4.33
  -1  -8   7  557.23   17.15
  -1   8   7  484.36   18.15
   1  -8  -7  533.26   18.17
  -1  -8   7  554.58   19.78
  -1   8   7  555.80   18.91
  -1   8   7  546.25   19.02
   1  -8  -7  532.51   16.91
   1  -8  -7  533.96   17.47
  -1  -8   7  519.56   19.40
  -1  -8   6   92.52    6.34
  -1   8   6   81.43    6.22
  -1   8   6   94.13    7.29
   1  -8  -6   92.07    6.82
  -1  -8   6   86.18    7.07
  -1   8   6   91.62    7.37
   1  -8  -6  115.08    7.23
  -1   8   6   92.20    7.20
  -1  -8   6   94.21    7.75
   1  -8  -6   95.93    6.78
  -1  -8   5  183.92    8.88
  -1  -8   5  189.27    9.95
   1   8  -5  192.48    9.15
   1   8  -5  190.64    9.29
  -1   8   5  198.89    9.37
  -1  -8   5  173.07    9.55
   1  -8  -5  189.20    9.37
  -1   8   5  194.75   10.48
  -1   8   5  160.85    9.36
   1  -8  -5  185.02    9.14
  -1  -8   5  195.01   10.89
   1  -8  -5  203.59    9.67
  -1  -8   4   64.87    5.51
   1   8  -4   70.88    5.24
  -1  -8   4   77.73    5.51
  -1   8   4   77.51    5.93
   1  -8  -4   79.87    5.69
  -1  -8   4   71.64    5.68
  -1   8   4   76.27    5.53
   1  -8  -4   83.53    5.71
   1   8  -4   69.26    5.39
   1  -8  -4   73.04    5.46
  -1   8   4   77.79    6.35
   1  -8  -4   73.13    5.48
   1  -8  -4   92.84    6.19
  -1  -8   4   73.07    6.44
  -1   8   3  838.98   21.54
   1  -8  -3  826.11   20.80
  -1  -8   3  901.74   21.64
   1  -8  -3  873.38   20.37
   1   8  -3  899.03   21.61
   1   8  -2  157.27    7.90
  -1   8   2  160.45    8.19
  -1  -8   2  163.55    7.21
   1  -8  -2  166.62    7.12
   1  -8  -2  163.18    7.86
  -1  -8   2  164.66    7.69
   1   8  -1  101.14    6.30
   1   8  -1   95.07    6.32
  -1  -8   1   92.75    5.32
   1  -8  -1   96.64    5.93
  -1  -8   1   93.53    5.36
  -1   8   1   93.94    6.06
   1   8   0  170.04    8.27
   1  -8   0  181.68    8.05
  -1   8   0  171.14    8.26
  -1   8   0  172.98    8.03
  -1  -8   0  189.92    7.70
   1   8   0  182.53    8.76
   1   8   1 1712.08   34.23
  -1   8  -1 1795.54   32.77
   1   8   1 1640.98   33.48
  -1  -8  -1 1760.84   32.19
  -1   8  -1 1755.76   33.23
  -1  -8  -1 1767.11   32.08
  -1   8  -1 1583.35   33.07
   1  -8   1 1755.97   32.74
   1  -8   2  697.99   18.12
  -1   8  -2  697.59   18.26
   1   8   2  723.55   18.72
  -1  -8  -2  716.89   17.97
  -1   8  -2  677.13   17.94
  -1   8  -2  673.41   18.42
   1  -8   3  361.91   13.84
  -1   8  -3  354.50   12.81
   1   8   3  358.70   13.72
  -1   8  -3  354.68   12.37
   1  -8   3  349.65   12.48
  -1  -8  -3  360.25   12.45
  -1   8  -3  352.61   12.82
  -1  -8  -3  331.44   12.47
   1   8   3  350.07   12.84
  -1  -8  -3  343.63   12.93
  -1   8  -3  322.60   13.03
  -1  -8  -4  390.92   14.28
  -1  -8  -4  342.12   12.92
   1  -8   4  383.98   14.82
   1  -8   4  417.37   14.50
  -1   8  -4  382.56   14.09
  -1   8  -4  377.28   13.25
   1   8   4  371.16   14.51
  -1  -8  -4  406.12   13.97
  -1   8  -4  399.40   14.18
  -1  -8  -4  398.13   13.89
   1   8   4  363.17   13.57
   1   8   4  373.20   13.69
   1   8   4  418.58   14.35
   1  -8   4  348.46   14.48
  -1   8  -4  385.16   14.30
  -1  -8  -5   57.91    5.31
   1  -8   5   61.69    5.90
  -1   8  -5   54.08    5.36
  -1   8  -5   68.15    5.57
   1  -8   5   58.58    5.50
   1   8   5   57.19    5.70
  -1  -8  -5   56.35    5.26
   1   8   5   53.89    5.06
  -1  -8  -5   61.49    5.28
   1  -8   5   53.26    5.33
   1   8   5   51.94    5.01
   1   8   5   56.76    5.20
   1  -8   5   56.56    5.60
  -1   8  -5   49.24    4.95
   1  -8   6  742.69   22.64
  -1  -8  -6  722.96   21.16
  -1   8  -6  764.38   22.79
   1  -8   6  764.08   22.61
  -1   8  -6  732.36   21.00
   1   8   6  705.33   22.83
  -1  -8  -6  740.09   21.80
   1   8   6  734.69   21.09
  -1  -8  -6  727.59   20.73
   1  -8   6  725.22   21.60
   1   8   6  672.77   20.07
   1  -8   6  651.32   21.48
   1  -8   7  877.15   25.30
  -1  -8  -7  867.71   23.78
  -1   8  -7  749.55   24.21
   1  -8   7  875.10   25.75
   1   8   7  812.00   26.06
  -1   8  -7  730.20   22.42
  -1  -8  -7  832.99   24.28
   1  -8   7  869.14   24.08
   1   8   7  866.32   23.75
  -1  -8  -7  852.28   23.36
   1   8   8  191.27   11.50
   1  -8   8  200.56   10.63
  -1  -8  -8  190.50   10.21
   1   8   8  189.97   10.35
   1  -8   8  205.78   10.53
   1   8   8  202.11   10.67
   1   8   9   93.73    7.60
  -1  -8  -9   96.71    7.09
   1  -8   9   81.59    6.52
  -1  -8  -9   87.65    6.79
   1   8   9   90.93    7.15
   1   8   9   82.86    6.77
   1  -8   9   88.44    6.76
  -1  -8 -10    8.82    2.44
   1   8  10    6.18    1.95
   1   8  10   10.39    2.76
  -1  -8 -10    7.26    2.04
   1   8  10   11.19    2.48
   1  -8  10    7.63    1.99
  -1  -8 -11  125.82    7.04
   1   8  11  112.08    6.89
  -1  -8 -11  127.60    6.97
   1  -8  11  122.31    6.89
   1   8  11  125.60    7.06
  -1  -8 -12    0.04    0.72
  -1  -8 -12   -0.75    0.73
   1   8  12    0.53    0.69
   1  -8  12    0.25    0.56
  -1   9  12  190.18    8.63
   1  -9 -12  182.17    7.54
   1  -9 -12  178.79    7.15
   1  -9 -12  170.58    6.99
  -1  -9  12  179.06    8.27
  -1   9  11  179.56    9.72
   1  -9 -11  173.33    8.12
  -1  -9  11  177.27    9.45
   1  -9 -11  173.94    8.18
   1  -9 -10    1.33    1.17
  -1   9  10    3.55    2.09
   1  -9 -10    5.78    1.98
  -1  -9  10    2.76    1.91
  -1   9   9  167.04   10.99
   1  -9  -9  162.56    8.98
   1  -9  -9  154.77    8.85
  -1  -9   9  151.27   10.11
  -1   9   8  280.69   14.52
  -1  -9   8  274.60   11.74
  -1   9   8  272.41   12.82
  -1   9   8  240.43   12.09
  -1  -9   8  286.59   14.15
   1  -9  -8  283.48   12.31
   1  -9  -7    2.32    1.67
  -1  -9   7    2.81    1.80
   1  -9  -7    2.29    1.54
  -1  -9   7    0.50    1.33
   1   9  -7    2.01    1.25
  -1   9   7   -0.84    1.04
   1  -9  -7    0.75    1.11
  -1   9   7   -0.58    1.52
  -1   9   7    6.67    2.24
  -1  -9   7    2.14    2.33
  -1  -9   6  181.78    9.22
   1   9  -6  174.19   10.50
  -1   9   6  157.97   10.01
  -1  -9   6  163.76   10.31
   1  -9  -6  158.95    9.45
   1  -9  -6  177.91    9.28
  -1   9   6  183.20   10.58
  -1   9   6  167.90    9.81
  -1  -9   6  159.00   10.44
   1  -9  -6  169.46    9.26
  -1  -9   5  178.59    9.85
  -1  -9   5  198.66    9.39
  -1   9   5  189.58    9.58
  -1  -9   5  211.45   11.09
   1  -9  -5  197.73    9.97
   1   9  -5  200.36   10.17
   1  -9  -5  171.98    9.05
  -1   9   5  204.74   10.54
  -1   9   5  195.68   10.69
  -1  -9   5  200.54   11.46
   1  -9  -5  203.96    9.98
  -1  -9   4   95.99    6.87
  -1  -9   4   79.75    5.76
  -1   9   4   81.03    6.46
  -1   9   4   77.32    5.92
  -1  -9   4   81.14    6.46
   1  -9  -4   71.75    5.60
   1   9  -4   84.18    6.36
   1  -9  -4   89.64    6.33
  -1   9   4   80.92    6.65
   1  -9  -4   89.25    6.25
  -1   9   4   65.03    5.78
   1  -9  -4   80.58    6.11
  -1   9   4   78.18    6.19
  -1  -9   4   80.06    6.99
  -1  -9   3  706.78   19.05
  -1  -9   3  773.91   20.87
  -1   9   3  728.18   20.73
   1   9  -3  746.57   21.40
  -1  -9   3  728.41   20.10
   1  -9  -3  706.37   18.60
   1   9  -3  758.48   20.69
   1  -9  -3  762.14   20.10
  -1   9   3  773.79   21.56
   1   9  -3  658.07   19.11
   1  -9  -3  771.23   20.40
   1  -9  -3  798.02   20.72
  -1  -9   3  788.46   23.36
  -1   9   3  693.93   20.50
  -1  -9   2  218.36    9.43
  -1  -9   2  256.07   10.90
   1   9  -2  262.36   11.16
  -1   9   2  243.15   10.90
  -1  -9   2  248.49   10.20
   1   9  -2  244.92   11.35
   1  -9  -2  268.01   10.95
  -1   9   2  260.64   11.50
   1  -9  -2  251.01   10.72
   1  -9  -2  231.98   10.31
  -1   9   2  228.32   10.82
  -1   9   2  237.95   10.99
   1  -9  -2  262.17   10.85
  -1  -9   1  143.04    7.91
  -1   9   1  127.11    7.62
   1   9  -1  133.82    7.80
   1   9  -1  151.26    8.64
   1  -9  -1  117.33    7.27
  -1   9   1  138.60    8.24
   1  -9  -1  131.81    7.67
  -1   9   1  141.74    8.19
   1  -9  -1  132.39    7.58
   1   9   0  258.44   10.88
  -1  -9   0  280.04   11.40
   1  -9   0  298.55   12.07
   1   9   0  278.60   11.61
   1   9   0  289.10   12.10
   1  -9   0  304.14   11.06
  -1   9   0  287.30   11.75
   1  -9   0  276.18   11.47
  -1   9   0  288.39   12.23
  -1   9   0  310.63   12.31
   1   9   1 1055.54   24.80
  -1  -9  -1  996.27   24.31
   1  -9   1 1079.26   26.04
   1  -9   1 1067.27   23.90
   1   9   1 1018.02   25.20
   1   9   1 1125.05   25.94
  -1   9  -1 1040.64   24.49
  -1   9  -1  998.49   24.79
   1   9   1 1096.26   25.31
  -1  -9  -1 1000.09   24.28
  -1   9  -1  890.19   24.52
   1   9   1 1085.28   25.10
  -1  -9  -1  948.35   24.06
  -1   9  -1 1039.74   25.56
  -1  -9  -2  793.12   21.30
   1  -9   2  936.39   24.11
   1  -9   2  788.45   20.97
  -1   9  -2  881.95   21.93
   1   9   2  806.93   21.60
  -1   9  -2  841.92   21.72
  -1  -9  -2  837.82   20.87
  -1   9  -2  806.27   21.92
  -1  -9  -2  836.41   21.70
   1   9   2  891.64   22.25
   1   9   2  893.68   22.63
  -1  -9  -2  768.63   21.40
  -1   9  -2  937.14   23.73
  -1  -9  -3  134.34    7.82
   1  -9   3  147.80    9.10
   1  -9   3  158.95    8.67
  -1   9  -3  155.60    8.68
   1   9   3  137.69    8.83
  -1   9  -3  154.01    8.42
  -1  -9  -3  150.96    8.19
  -1   9  -3  138.54    8.40
   1   9   3  131.82    7.79
  -1  -9  -3  164.34    8.69
   1   9   3  156.29    8.68
   1   9   3  164.43    8.76
   1  -9   3  134.01    8.93
  -1   9  -3  163.66    9.24
  -1  -9  -3  144.64    8.41
   1  -9   4  145.54    9.15
  -1  -9  -4  124.85    7.55
   1  -9   4  139.43    8.56
  -1   9  -4  145.37    8.78
   1   9   4  138.29    9.04
  -1   9  -4  142.38    8.37
  -1  -9  -4  140.10    8.29
  -1   9  -4  138.57    8.67
   1   9   4  153.92    8.68
   1   9   4  133.13    8.03
   1   9   4  132.58    8.13
  -1  -9  -4  134.89    8.06
   1  -9   4  117.25    8.51
  -1   9  -4  151.37    8.94
  -1  -9  -4  141.94    8.43
   1  -9   5  366.88   15.29
  -1   9  -5  346.25   14.68
   1  -9   5  376.28   14.96
  -1   9  -5  330.23   13.62
   1   9   5  352.95   15.39
  -1  -9  -5  347.77   14.20
  -1   9  -5  375.19   15.16
   1  -9   5  349.41   14.21
   1   9   5  374.38   14.20
  -1  -9  -5  367.10   13.91
   1   9   5  354.76   13.89
   1   9   5  394.28   14.39
  -1  -9  -5  388.04   14.50
   1  -9   5  321.84   14.54
  -1   9  -5  338.65   13.84
   1  -9   6   15.24    3.45
  -1  -9  -6   17.45    3.20
  -1   9  -6   18.33    3.52
  -1  -9  -6   15.40    3.25
   1  -9   6   15.80    3.19
  -1   9  -6   16.70    3.27
   1   9   6   18.00    3.58
  -1   9  -6   16.26    3.12
  -1  -9  -6   15.15    3.06
   1   9   6   17.51    3.37
   1   9   6   21.13    3.41
   1  -9   6   17.89    3.21
   1  -9   6   16.01    3.38
  -1   9  -6   18.72    3.44
  -1  -9  -7   85.90    6.79
   1  -9   7   86.91    7.41
   1   9   7   89.52    7.03
  -1  -9  -7   81.73    6.52
   1  -9   7   75.64    6.36
   1  -9   7   78.87    6.91
  -1   9  -7   76.06    6.30
   1   9   8   12.08    3.01
  -1  -9  -8   13.92    2.87
   1   9   8   10.36    2.75
  -1  -9  -8   12.80    2.91
   1   9   8   12.97    2.86
   1   9   9  211.47   11.05
  -1   9  -9  201.25   10.02
   1   9   9  208.80   10.51
  -1  -9  -9  212.89   10.29
  -1  -9  -9  216.24   10.39
   1   9   9  216.27   10.13
   1   9  10   30.89    3.69
   1   9  10   29.97    3.70
  -1  -9 -10   30.75    3.59
  -1  -9 -10   30.52    3.65
   1   9  10   35.60    3.85
   1   9  11  247.15    9.57
  -1  -9 -11  269.17    9.50
  -1  -9 -11  257.47    9.47
  -1  -9 -12    1.27    0.74
  -1  -9 -12    0.18    0.62
  -1  10  12    0.70    0.78
   1 -10 -12    0.71    0.62
   1 -10 -12    0.02    0.63
  -1 -10  12    1.67    0.89
   1 -10 -12   -0.28    0.78
  -1  10  11  260.81   10.76
   1 -10 -11  248.40    9.22
   1 -10 -11  238.78    8.98
  -1 -10  11  245.97   10.28
   1 -10 -11  247.80    9.03
  -1  10  10   56.93    5.68
   1 -10 -10   54.62    4.66
   1 -10 -10   47.44    4.32
   1 -10 -10   42.89    4.07
  -1 -10  10   51.21    5.22
  -1  10   9   28.14    4.44
   1 -10  -9   25.61    3.58
  -1 -10   9   21.55    3.70
   1 -10  -9   21.30    3.21
  -1  10   8  348.39   15.95
  -1  10   8  322.25   13.62
   1 -10  -8  331.37   13.01
  -1 -10   8  314.58   14.78
   1 -10  -8  329.38   13.14
  -1 -10   7  100.33    6.89
  -1  10   7  112.36    8.25
   1 -10  -7   99.75    7.08
   1 -10  -7  111.18    7.56
  -1 -10   7  100.07    8.32
  -1 -10   6   54.81    5.15
   1 -10  -6   51.86    5.06
  -1  10   6   50.92    5.40
  -1  10   6   57.27    5.93
   1 -10  -6   57.46    5.26
   1 -10  -6   49.83    5.04
  -1 -10   6   51.86    6.10
  -1 -10   5   37.74    4.25
   1  10  -5   35.56    4.80
  -1 -10   5   30.19    4.31
   1 -10  -5   38.33    4.33
  -1  10   5   39.59    4.96
  -1  10   5   43.48    4.92
   1  10  -5   40.43    4.34
   1 -10  -5   46.21    4.74
   1 -10  -5   42.55    4.56
  -1 -10   5   39.57    5.42
   1 -10  -4    2.66    1.72
  -1 -10   4    2.01    1.46
  -1 -10   4    2.29    1.58
   1  10  -4    3.70    1.73
  -1 -10   4    1.21    1.34
   1  10  -4    1.58    1.53
  -1  10   4    2.99    1.84
   1  10  -4    4.45    1.98
   1 -10  -4    1.83    1.29
   1 -10  -4    4.24    1.70
  -1 -10   4    1.98    1.71
  -1  10   4    6.01    1.92
   1 -10  -4    2.32    1.59
  -1 -10   3    7.73    2.26
   1 -10  -3   10.21    2.44
   1  10  -3    2.55    1.58
  -1  10   3    8.94    2.53
  -1 -10   3    6.09    1.83
  -1  10   3    9.38    2.35
   1  10  -3    8.57    2.49
   1  10  -3    8.52    2.19
   1 -10  -3    7.93    2.13
   1 -10  -3    7.42    1.99
  -1  10   3    8.14    2.36
  -1  10   3    6.51    2.02
  -1  10   3    5.96    2.04
  -1 -10   3    6.63    2.59
   1 -10  -3    7.66    2.10
  -1 -10   2   15.03    2.49
  -1 -10   2   19.37    3.20
  -1 -10   2   20.82    3.34
   1  10  -2   17.14    3.12
  -1  10   2   19.15    3.23
   1  10  -2   11.37    2.68
   1  10  -2   18.77    3.03
   1 -10  -2   20.33    3.22
   1 -10  -2   17.80    3.00
  -1  10   2   17.00    3.10
   1 -10  -2   14.79    2.67
  -1  10   2   14.10    2.66
  -1  10   2   17.39    3.14
  -1 -10   1   76.54    5.95
   1 -10  -1   66.10    5.72
  -1 -10   1   65.97    5.67
  -1  10   1   63.22    5.76
   1  10  -1   64.52    5.83
   1  10  -1   66.03    6.07
   1 -10  -1   61.69    5.05
   1 -10  -1   66.20    5.56
  -1  10   1   67.39    5.94
   1  10  -1   68.42    5.78
   1  10  -1   73.80    5.87
   1 -10  -1   62.46    5.37
  -1  10   1   75.40    6.24
   1 -10  -1   63.54    5.32
  -1  10   1   73.78    6.11
  -1 -10   0  657.96   19.19
   1 -10   0  640.29   19.65
  -1  10   0  648.09   19.76
   1 -10   0  644.01   18.26
   1  10   0  655.07   20.07
   1  10   0  662.44   20.48
   1  10   0  661.74   19.16
   1  10   0  714.79   19.85
  -1  10   0  674.83   20.27
   1 -10   0  587.45   18.19
  -1  10   0  645.36   19.59
  -1 -10  -1   88.70    6.42
   1 -10   1   93.05    7.03
   1 -10   1   81.91    6.12
   1  10   1   89.47    6.97
   1  10   1   88.30    6.85
  -1  10  -1   87.71    6.79
  -1  10  -1   86.14    6.75
   1  10   1   95.93    6.70
   1  10   1   97.98    6.82
  -1 -10  -1   89.50    6.46
  -1  10  -1   98.91    7.15
  -1 -10  -2  111.97    7.23
   1 -10   2  106.98    7.68
   1 -10   2  118.89    7.58
  -1  10  -2  109.64    7.48
  -1  10  -2  104.48    7.53
   1  10   2  102.64    7.05
  -1 -10  -2  112.10    7.25
   1  10   2  108.73    7.34
  -1  10  -2  108.19    7.48
  -1  10  -2  120.13    8.01
  -1 -10  -2  130.90    7.88
   1 -10   3  296.45   13.45
  -1 -10  -3  284.75   11.77
   1 -10   3  303.35   13.02
  -1  10  -3  251.72   11.81
   1  10   3  284.83   13.56
  -1  10  -3  282.04   12.49
  -1  10  -3  278.45   12.90
  -1 -10  -3  296.26   12.20
   1  10   3  315.14   12.78
   1  10   3  258.05   11.38
   1  10   3  301.18   12.44
   1 -10   3  273.27   13.41
  -1  10  -3  286.60   12.73
  -1 -10  -3  320.45   12.87
  -1 -10  -4  418.13   14.61
   1 -10   4  431.42   16.67
   1 -10   4  441.49   16.52
  -1  10  -4  361.19   15.11
   1  10   4  439.03   17.32
  -1  10  -4  369.01   14.95
  -1 -10  -4  356.82   14.54
  -1  10  -4  427.82   16.65
   1  10   4  431.46   15.38
   1  10   4  430.37   15.47
  -1 -10  -4  446.56   15.46
   1  10   4  441.57   15.44
   1 -10   4  423.79   15.67
   1 -10   4  422.94   16.94
  -1 -10  -4  445.56   15.66
  -1  10  -4  425.93   15.91
   1 -10   5  301.48   14.00
   1 -10   5  285.86   13.43
   1  10   5  247.64   13.36
  -1 -10  -5  254.47   12.51
  -1  10  -5  277.97   13.61
   1  10   5  295.25   12.60
  -1 -10  -5  309.25   12.81
   1  10   5  312.79   13.09
   1 -10   5  284.01   12.63
   1  10   5  308.29   12.96
   1 -10   5  290.97   13.84
  -1 -10  -5  312.36   13.05
  -1  10  -5  299.35   12.98
   1 -10   6  772.96   23.62
   1  10   6  783.91   21.62
  -1 -10  -6  757.51   21.58
   1  10   6  775.27   22.24
   1 -10   6  726.61   23.08
  -1 -10  -6  792.62   22.14
  -1  10  -6  774.79   21.75
  -1  10  -6  747.54   22.20
   1 -10   7  816.61   24.32
   1  10   7  835.66   23.21
  -1 -10  -7  830.27   22.64
  -1 -10  -7  837.71   22.90
  -1  10  -7  820.83   22.74
   1  10   8    8.86    2.59
  -1 -10  -8    8.09    2.22
  -1 -10  -8    8.88    2.34
   1  10   8    9.68    2.64
   1  10   9    1.05    1.40
  -1 -10  -9   -1.04    1.17
  -1  10  -9   -1.75    1.35
  -1 -10  -9    1.42    1.59
   1  10   9    1.36    1.32
   1  10  10   53.54    4.36
  -1  10 -10   62.60    4.89
  -1 -10 -10   65.66    4.76
   1  10  10   54.46    4.54
  -1 -10 -10   61.43    4.62
  -1 -10 -11   85.72    4.56
  -1 -10 -11   65.62    3.71
  -1  10 -11   72.40    4.51
  -1 -10 -11   90.59    4.75
  -1  11  11   62.26    4.44
   1 -11 -11   67.79    4.04
   1 -11 -11   67.77    4.05
   1 -11 -11   68.42    4.03
  -1 -11  11   64.75    4.45
  -1  11  10   72.96    5.70
   1 -11 -10   68.12    4.71
   1 -11 -10   74.94    4.90
   1 -11 -10   74.01    4.86
   1 -11 -10   77.56    5.00
  -1 -11  10   68.65    5.37
  -1  11   9   53.79    5.51
   1 -11  -9   50.44    4.44
   1 -11  -9   49.34    4.43
   1 -11  -9   48.11    4.34
  -1 -11   9   48.27    5.08
  -1  11   8  488.11   18.08
   1 -11  -8  452.84   14.90
   1 -11  -8  457.91   14.96
  -1  11   8  456.40   15.71
   1 -11  -8  456.31   15.12
  -1 -11   8  443.55   17.01
   1 -11  -7   79.73    6.12
   1 -11  -7   67.01    5.71
  -1  11   7   69.43    6.19
  -1 -11   7   69.20    6.92
   1 -11  -7   71.24    5.93
  -1 -11   6  316.53   12.50
   1 -11  -6  351.16   13.39
  -1  11   6  339.30   14.42
   1 -11  -6  337.32   13.25
  -1 -11   6  336.95   15.44
   1 -11  -6  340.86   13.47
   1 -11  -6  343.05   13.18
  -1 -11   5  767.91   20.82
   1 -11  -5  794.46   21.79
  -1  11   5  853.95   24.22
   1 -11  -5  760.36   21.42
   1  11  -5  794.11   21.43
   1 -11  -5  764.54   21.70
  -1 -11   5  807.98   25.17
   1 -11  -5  772.01   21.38
  -1 -11   4    4.11    1.66
  -1 -11   4    2.58    1.84
   1 -11  -4    3.01    1.66
  -1  11   4    5.61    2.02
   1  11  -4    6.64    2.18
   1 -11  -4    4.88    2.09
   1 -11  -4    3.10    1.56
  -1  11   4    4.47    1.57
  -1 -11   4    1.41    1.84
  -1 -11   3   10.77    2.72
  -1 -11   3   11.30    2.43
   1  11  -3    7.42    2.39
  -1  11   3    5.24    2.04
   1  11  -3    9.17    2.57
   1  11  -3    5.33    2.09
   1 -11  -3    9.17    2.39
   1  11  -3   10.13    2.40
   1 -11  -3    7.25    2.19
  -1  11   3    6.48    2.45
  -1  11   3    8.13    2.24
  -1 -11   3    5.65    2.40
   1 -11  -3    7.18    1.97
  -1  11   3    8.08    2.23
  -1 -11   2  963.27   24.89
  -1 -11   2  858.62   21.92
   1 -11  -2  958.56   25.12
  -1 -11   2  918.51   24.77
   1  11  -2  855.61   25.26
  -1  11   2  948.53   26.19
   1  11  -2  964.76   27.50
   1 -11  -2  810.62   22.52
   1 -11  -2  943.26   24.25
   1  11  -2  995.82   24.68
   1 -11  -2  980.74   24.45
   1  11  -2 1001.54   25.21
  -1  11   2  970.48   25.84
  -1  11   2 1028.49   25.71
   1 -11  -2  963.73   24.08
  -1  11   2  997.11   25.59
   1 -11  -1   87.98    6.86
  -1 -11   1  112.40    7.50
  -1 -11   1   99.88    7.13
  -1  11   1   97.12    7.56
   1 -11  -1   80.96    6.17
   1  11  -1   78.17    6.82
   1  11  -1   93.66    7.78
   1  11  -1  101.90    7.20
  -1  11   1   95.82    7.34
   1  11  -1  101.95    7.14
   1 -11  -1   98.07    6.77
  -1  11   1   93.44    7.11
  -1  11   1   99.89    7.35
  -1 -11   0   14.22    2.90
  -1 -11   0   13.50    2.73
   1 -11   0    9.97    2.70
  -1  11   0   11.20    2.65
   1  11   0   10.01    2.50
   1 -11   0   11.06    2.42
   1  11   0   15.52    3.33
  -1  11   0   17.70    3.32
   1  11   0   13.32    2.90
   1  11   0   11.03    2.60
  -1  11   0   10.94    2.71
  -1  11   0   14.18    2.93
  -1 -11  -1  121.19    7.74
   1 -11   1  117.59    8.18
  -1  11  -1  119.78    8.42
   1 -11   1  113.84    7.67
   1  11   1  125.79    7.90
   1  11   1  119.38    7.84
  -1  11  -1  124.62    8.27
  -1  11  -1  117.58    8.13
  -1  11  -1  133.43    8.47
   1 -11   2  280.53   13.04
  -1 -11  -2  285.86   11.94
   1 -11   2  251.88   12.17
   1  11   2  273.75   13.64
  -1  11  -2  270.21   13.04
  -1  11  -2  263.27   12.14
   1  11   2  262.17   11.89
   1  11   2  292.02   12.33
  -1  11  -2  259.21   12.19
   1 -11   2  280.71   13.50
  -1 -11  -2  267.79   11.74
   1 -11   3  181.13   10.50
  -1 -11  -3  170.90    9.01
   1  11   3  163.01   10.51
   1 -11   3  148.71    9.42
  -1  11  -3  154.12    9.98
   1  11   3  164.10    9.34
  -1 -11  -3  156.22    8.46
   1  11   3  169.36    9.40
   1 -11   3  183.75   10.81
  -1  11  -3  173.17    9.95
  -1 -11  -3  167.79    9.20
   1 -11   4  455.55   17.44
  -1 -11  -4  458.69   15.28
   1  11   4  444.28   15.95
   1  11   4  446.73   15.71
  -1 -11  -4  453.20   15.30
  -1 -11  -4  452.23   15.85
   1  11   4  460.87   16.32
  -1  11  -4  479.76   17.26
   1 -11   4  468.97   17.92
  -1 -11  -4  449.20   15.86
  -1  11  -4  463.33   16.67
   1 -11   5   50.35    5.61
   1  11   5   42.22    4.66
   1  11   5   51.22    5.08
  -1 -11  -5   44.91    4.79
   1  11   5   37.71    4.49
  -1 -11  -5   44.60    4.63
   1 -11   5   51.33    5.67
  -1  11  -5   43.02    5.18
  -1  11  -5   50.46    5.18
  -1 -11  -5   45.37    4.91
   1 -11   6  254.26   12.42
   1  11   6  248.93   11.55
  -1 -11  -6  253.58   11.27
   1  11   6  252.39   11.22
  -1 -11  -6  258.86   11.50
   1 -11   6  237.93   11.93
  -1  11  -6  265.00   12.06
  -1  11  -6  273.72   11.73
   1 -11   7   18.69    3.33
  -1 -11  -7   23.38    3.46
   1  11   7   24.42    3.66
  -1 -11  -7   26.53    3.14
  -1 -11  -7   26.44    3.58
  -1  11  -7   21.31    3.27
   1  11   8  136.59    8.37
   1  11   8  139.22    7.91
  -1 -11  -8  144.50    7.75
  -1  11  -8  146.67    8.38
  -1 -11  -8  134.06    6.79
  -1 -11  -8  132.96    7.54
   1  11   9  200.79    9.08
  -1 -11  -9  216.32    8.66
   1  11   9  197.99    8.87
  -1  11  -9  212.74    9.15
  -1 -11  -9  212.01    8.75
  -1 -11 -10    0.56    0.85
  -1  11 -10   -0.91    1.01
  -1 -11 -10    2.06    1.03
  -1  12  10  119.60    6.29
   1 -12 -10  122.86    5.61
   1 -12 -10  123.01    5.50
   1 -12 -10  120.69    5.37
  -1 -12  10  132.95    6.49
  -1  12   9    0.98    1.32
   1 -12  -9    0.50    0.84
   1 -12  -9    0.73    1.05
   1  12  -9    3.39    1.32
  -1 -12   9   -0.54    1.53
   1 -12  -9    2.61    1.19
  -1  12   8   39.07    4.60
   1 -12  -8   39.16    3.83
  -1  12   8   39.74    4.04
   1 -12  -8   39.52    3.84
   1 -12  -8   38.38    3.70
  -1 -12   8   38.26    4.54
   1  12  -8   44.02    4.01
   1 -12  -7  112.06    6.85
   1 -12  -7  101.79    6.47
  -1  12   7   94.58    6.77
  -1 -12   7  108.44    7.83
   1 -12  -7  106.90    6.54
   1 -12  -6   13.78    2.68
  -1  12   6   21.06    3.54
   1 -12  -6   24.80    3.35
  -1 -12   6   11.75    2.97
   1 -12  -6   22.27    3.08
  -1  12   5    4.65    2.40
   1 -12  -5    5.69    2.31
   1  12  -5    5.19    1.90
   1 -12  -5    4.34    1.81
  -1 -12   5    3.04    2.47
   1 -12  -5    4.78    1.64
   1 -12  -4   37.47    4.45
   1 -12  -4   42.05    4.47
  -1  12   4   39.94    4.84
   1  12  -4   38.14    4.40
  -1 -12   4   38.33    5.27
   1 -12  -4   37.62    4.15
   1 -12  -3  759.67   21.83
  -1 -12   3  732.89   19.51
  -1 -12   3  712.19   21.18
   1 -12  -3  735.97   20.57
   1  12  -3  734.97   20.49
   1  12  -3  725.09   20.99
   1 -12  -3  729.89   20.79
  -1  12   3  784.08   22.65
  -1 -12   3  770.93   24.10
  -1  12   3  723.83   21.19
   1 -12  -3  772.99   20.70
  -1 -12   2  127.88    8.17
   1 -12  -2  118.43    7.90
  -1 -12   2  126.83    8.03
   1  12  -2  117.30    7.85
   1  12  -2  131.61    8.05
  -1  12   2  136.50    8.76
  -1 -12   2  123.03    9.02
  -1  12   2  125.42    8.10
  -1  12   2  116.14    7.93
   1 -12  -2  126.52    7.59
   1 -12  -1    2.52    1.77
  -1 -12   1    6.98    1.83
  -1 -12   1    5.28    2.20
   1  12  -1    3.81    2.09
   1  12  -1    4.03    2.03
  -1  12   1    4.33    1.74
  -1  12   1    2.58    1.85
  -1  12   1    6.51    2.51
  -1 -12   0   21.84    3.38
  -1 -12   0   19.95    3.34
   1 -12   0   20.69    3.50
  -1  12   0   18.90    3.31
   1  12   0   17.13    3.13
   1  12   0   22.15    3.64
  -1  12   0   26.65    4.17
  -1  12   0   20.84    3.46
  -1 -12  -1    0.17    1.28
   1 -12   1    2.18    1.64
  -1 -12  -1   -0.23    0.96
  -1  12  -1    2.21    1.69
   1  12   1   -1.49    1.52
   1  12   1    0.22    1.59
  -1  12  -1   -0.30    1.84
  -1  12  -1   -2.13    2.20
  -1 -12  -2    6.35    2.11
   1 -12   2    5.66    2.38
   1  12   2   11.88    2.99
   1  12   2    8.36    2.58
  -1  12  -2    8.89    2.29
   1 -12   2    5.53    2.17
  -1  12  -2    7.26    2.22
   1  12   2    8.13    2.17
  -1  12  -2    7.60    2.64
   1 -12   3   10.55    2.61
  -1 -12  -3   17.10    2.93
   1  12   3   14.01    3.08
   1  12   3   11.48    2.68
  -1 -12  -3   12.76    2.46
  -1  12  -3   16.38    3.33
   1 -12   3   10.96    2.92
  -1  12  -3   11.95    3.09
   1 -12   4  499.09   17.88
   1  12   4  478.90   16.52
  -1 -12  -4  477.27   15.33
   1  12   4  517.30   17.01
  -1 -12  -4  492.81   16.20
  -1  12  -4  526.05   17.85
   1 -12   4  533.32   18.53
  -1  12  -4  512.22   17.28
  -1 -12  -5    0.39    1.15
   1 -12   5    3.19    1.44
  -1 -12  -5    5.34    1.65
   1  12   5    3.82    1.63
   1  12   5    6.78    2.24
   1  12   5    1.79    1.50
   1 -12   5    1.24    1.04
  -1  12  -5    2.63    1.83
  -1  12  -5   -0.79    1.52
   1 -12   6  149.60    8.89
  -1 -12  -6  141.39    7.52
   1  12   6  131.48    7.80
   1  12   6  151.95    8.06
   1 -12   6  134.72    8.25
  -1 -12  -6  154.61    8.24
  -1  12  -6  164.36    8.87
  -1  12  -6  156.47    8.30
  -1 -12  -7    2.46    1.26
  -1  12  -7    0.72    1.49
   1  12   7    2.55    1.51
  -1 -12  -7    2.08    1.15
  -1  12  -7    1.77    1.37
  -1 -12  -8   12.48    2.14
   1  12   8    9.92    2.13
   1  12   8    8.10    1.94
  -1  12  -8    6.92    1.88
  -1 -12  -8   10.92    1.90
   1  12   9   49.98    3.72
  -1 -12  -9   66.97    4.05
  -1  12  -9   56.32    4.09
  -1 -12  -9   63.22    4.07
  -1  13   9   41.53    3.57
   1 -13  -9   42.49    3.26
   1 -13  -9   33.95    2.71
   1 -13  -9   32.25    2.55
  -1 -13   9   43.69    3.58
  -1  13   8  442.46   14.19
   1 -13  -8  434.32   12.59
   1 -13  -8  410.57   11.70
   1 -13  -8  407.77   11.92
  -1  13   8  350.88   11.33
   1  13  -8  471.11   13.15
   1 -13  -8  411.21   11.46
   1  13  -8  369.39   11.32
  -1 -13   8  429.32   13.64
  -1  13   7   81.97    6.41
   1 -13  -7   80.51    5.52
   1 -13  -7   76.67    5.22
  -1  13   7   75.10    5.39
   1 -13  -7   67.08    4.70
  -1 -13   7   77.86    6.06
   1 -13  -7   72.62    4.77
   1  13  -7   76.84    5.27
   1 -13  -6  674.47   18.51
   1 -13  -6  636.35   17.12
   1 -13  -6  640.98   17.51
  -1  13   6  681.02   19.13
  -1 -13   6  658.30   20.10
   1 -13  -6  628.47   16.83
   1  13  -6  686.74   18.56
   1 -13  -5   15.72    2.91
   1 -13  -5   13.78    2.44
   1 -13  -5   18.08    3.00
  -1  13   5   16.10    3.12
   1  13  -5   19.15    2.91
  -1 -13   5   11.88    3.07
   1 -13  -5    8.54    1.83
   1 -13  -4  357.90   13.48
  -1  13   4  359.80   14.08
   1  13  -4  353.43   12.93
  -1 -13   4  347.68   14.72
   1 -13  -4  330.84   12.03
   1 -13  -3  546.44   17.40
   1  13  -3  545.74   16.56
   1  13  -3  562.74   17.34
  -1  13   3  558.59   18.20
   1 -13  -3  537.84   16.00
  -1  13   3  502.21   16.49
  -1 -13   3  556.72   19.36
  -1 -13   2 1054.13   26.20
   1 -13  -2 1103.61   26.90
  -1 -13   2 1025.42   25.39
   1  13  -2 1061.71   25.71
  -1  13   2 1077.87   27.42
   1  13  -2 1087.37   26.49
  -1 -13   2 1130.69   29.28
  -1  13   2 1106.75   26.21
  -1  13   2 1059.23   26.33
  -1 -13   1  117.25    7.58
   1 -13  -1  126.76    8.15
  -1 -13   1  127.18    7.71
  -1  13   1  133.95    8.55
   1  13  -1  119.79    7.82
   1  13  -1  138.91    8.22
  -1 -13   1  135.42    9.12
  -1  13   1  119.07    7.81
  -1  13   1  114.65    7.79
   1 -13   0   57.75    5.58
  -1 -13   0   62.78    5.47
  -1 -13   0   68.35    5.64
   1  13   0   62.72    5.67
   1  13   0   63.48    5.71
  -1  13   0   57.62    5.60
  -1  13   0   65.64    5.95
  -1  13   0   57.29    5.61
  -1 -13  -1    0.52    1.18
  -1 -13  -1   -0.27    1.26
   1 -13   1    2.38    1.83
   1  13   1   -0.65    1.81
   1  13   1    1.50    1.74
  -1  13  -1    1.54    1.42
   1 -13   1    5.52    2.14
  -1  13  -1    0.14    1.81
  -1  13  -1   -0.94    2.49
   1  13   1    0.43    1.59
  -1 -13  -2  394.84   13.86
   1 -13   2  446.09   16.09
  -1 -13  -2  412.50   14.47
   1  13   2  413.49   14.97
   1  13   2  458.47   15.76
  -1  13  -2  368.18   14.00
  -1  13  -2  448.15   15.79
  -1  13  -2  421.30   15.54
   1 -13   2  429.99   16.19
   1  13   2  424.20   14.18
   1 -13   3   34.88    4.39
  -1 -13  -3   38.54    3.91
  -1 -13  -3   36.66    4.08
   1  13   3   39.27    4.47
   1  13   3   24.47    3.68
   1 -13   3   39.05    4.63
  -1  13  -3   28.99    3.87
  -1  13  -3   31.19    3.97
   1 -13   4   37.62    4.42
  -1 -13  -4   33.45    3.46
   1  13   4   36.94    4.18
   1 -13   4   36.76    4.38
  -1  13  -4   44.91    4.77
  -1  13  -4   30.29    3.87
   1 -13   5  111.68    7.23
  -1 -13  -5  105.15    6.00
   1  13   5  109.11    6.71
   1 -13   5   99.75    6.77
  -1  13  -5  107.46    7.05
  -1  13  -5   97.43    6.47
   1 -13   6    6.23    1.65
   1  13   6    4.77    1.46
  -1  13  -6    6.99    2.14
   1  13   6    6.24    1.69
  -1 -13  -6    5.63    1.45
  -1  13  -6    4.27    1.57
  -1  13  -6    6.02    1.69
   1  13   7   81.57    5.60
  -1 -13  -7   70.53    4.38
  -1  13  -7   80.61    5.47
  -1  13  -7   74.69    4.96
   1  13   8  126.77    6.10
  -1 -13  -8  133.15    5.52
   1 -14  -8   11.64    1.68
  -1  14   8   13.20    2.07
  -1 -14   8   11.16    1.76
  -1  14   7   61.11    4.76
   1 -14  -7   59.68    4.18
  -1  14   7   55.72    4.01
   1  14  -7   66.27    4.44
  -1 -14   7   60.20    4.52
   1  14  -7   55.22    3.92
  -1  14   6  205.83    9.54
   1 -14  -6  186.07    8.06
  -1  14   6  189.85    8.43
  -1 -14   6  192.68    8.96
   1  14  -6  200.01    8.30
   1 -14  -5    4.16    1.66
  -1  14   5    4.86    1.77
  -1 -14   5    8.23    2.19
   1  14  -5    5.94    1.80
   1 -14  -4   59.81    4.89
   1  14  -4   61.31    4.82
  -1  14   4   67.41    5.49
  -1 -14   4   59.66    5.44
   1  14  -4   67.02    5.32
   1 -14  -3   52.76    4.82
  -1  14   3   51.72    4.95
   1  14  -3   53.12    4.69
  -1 -14   3   55.44    5.45
   1  14  -3   59.72    5.10
   1 -14  -2    2.39    1.69
   1  14  -2    3.43    1.91
  -1  14   2    0.23    1.82
  -1  14   2    2.53    1.41
  -1 -14   2    3.55    2.02
  -1  14   2    1.12    1.43
   1  14  -2    0.81    1.39
  -1 -14   1  259.95   10.56
   1 -14  -1  279.30   11.66
  -1  14   1  290.94   12.11
   1  14  -1  264.34   11.01
   1  14  -1  278.96   11.57
  -1 -14   1  269.89   12.39
   1  14  -1  276.61   11.33
  -1  14   1  282.60   11.28
  -1  14   1  258.35   11.20
   1 -14   0  276.38   11.63
  -1 -14   0  256.32   10.51
   1  14   0  255.93   11.00
  -1  14   0  267.83   11.51
  -1  14   0  257.67   10.61
   1  14   0  270.95   11.34
  -1  14   0  259.35   11.22
   1 -14   0  277.54   12.08
  -1 -14   0  269.46   12.36
  -1  14   0  271.71   11.35
   1  14   0  268.69   11.04
  -1 -14  -1    0.69    1.21
  -1 -14  -1    2.78    1.40
   1 -14   1   -0.29    1.44
  -1  14  -1    0.03    1.14
   1  14   1    1.64    1.68
   1  14   1    1.46    1.54
  -1  14  -1    2.80    1.48
  -1  14  -1    0.15    1.25
   1 -14   1   -2.56    1.07
  -1  14  -1    2.98    1.84
   1  14   1    2.30    1.33
  -1 -14  -2   30.30    3.39
  -1 -14  -2   42.16    4.04
   1 -14   2   41.15    4.48
  -1  14  -2   32.36    3.63
   1  14   2   39.55    4.28
  -1  14  -2   42.56    4.52
  -1  14  -2   36.26    4.10
   1 -14   2   35.43    4.07
   1  14   2   34.37    3.51
  -1 -14  -3    4.07    1.46
   1 -14   3    3.58    1.43
   1  14   3    4.11    1.78
  -1  14  -3    3.07    1.70
   1 -14   3    5.09    1.87
  -1  14  -3    7.27    2.13
   1 -14   4   18.56    2.80
  -1 -14  -4   17.34    2.51
   1  14   4   17.84    2.75
  -1  14  -4   20.53    3.08
   1 -14   4   15.46    2.52
  -1  14  -4   18.59    2.91
  -1  14  -4   18.70    2.75
   1 -14   5    5.80    1.60
  -1 -14  -5    5.13    1.49
   1  14   5    6.34    1.65
  -1  14  -5   10.67    2.23
  -1  14  -5    8.53    2.03
  -1  14  -5    6.19    1.72
   1  14   6  279.95   10.43
  -1 -14  -6  285.89    9.43
  -1  14  -6  295.35   10.33
  -1  14  -6  298.34   10.08
   1  14   7    4.29    1.15
  -1 -14  -7    3.77    0.95
  -1  15   6   99.33    5.45
   1 -15  -6   95.76    4.79
  -1  15   6   93.35    4.83
   1  15  -6   96.54    4.98
   1  15  -6   92.71    4.74
  -1 -15   6   99.98    5.30
  -1  15   5   13.61    2.33
   1 -15  -5   11.18    1.86
  -1  15   5   11.73    2.03
  -1 -15   5   15.53    2.33
   1  15  -5   14.14    2.11
   1  15  -5   14.28    2.06
   1 -15  -4  150.52    6.99
  -1  15   4  151.99    7.32
  -1 -15   4  156.91    7.68
   1  15  -4  165.60    7.36
   1  15  -4  156.55    7.07
   1 -15  -3   52.47    4.22
   1  15  -3   47.57    3.93
  -1  15   3   49.31    4.34
   1  15  -3   54.56    4.30
  -1 -15   3   54.99    4.69
   1  15  -3   52.81    4.22
   1 -15  -2  555.59   15.46
  -1  15   2  540.17   15.78
   1  15  -2  568.39   15.49
  -1 -15   2  537.73   16.34
   1 -15  -2  548.09   16.00
   1  15  -2  545.11   15.06
   1  15  -2  538.20   15.14
   1 -15  -1  279.12   10.58
  -1  15   1  283.69   10.88
   1  15  -1  291.82   10.78
  -1 -15   1  290.39   11.57
   1 -15  -1  291.97   11.23
  -1  15   1  285.10   10.14
   1  15  -1  293.45   10.28
   1  15  -1  280.77   10.33
   1 -15   0  347.72   11.99
  -1  15   0  376.30   12.37
   1  15   0  347.66   11.95
   1 -15   0  353.22   12.41
  -1 -15   0  358.35   12.98
  -1  15   0  346.07   11.67
   1  15   0  316.57   10.56
  -1  15   0  347.84   11.97
   1  15   0  335.36   11.23
  -1 -15  -1   14.60    2.15
   1 -15   1   14.83    2.42
   1  15   1   14.22    2.42
  -1  15  -1   13.33    2.27
  -1  15  -1   11.45    1.97
   1 -15   1   14.21    2.48
  -1  15  -1   11.61    2.09
  -1 -15  -1   18.01    2.85
   1  15   1   12.32    1.99
  -1  15  -1   16.11    2.57
  -1 -15  -2  122.60    6.12
   1 -15   2  131.94    6.91
  -1  15  -2  131.79    6.73
   1  15   2  134.96    6.97
   1 -15   2  126.39    6.76
  -1  15  -2  129.62    6.83
  -1 -15  -2  133.22    7.42
  -1  15  -2  125.59    6.74
  -1 -15  -3    2.10    0.91
   1 -15   3    1.74    1.08
   1  15   3    0.80    0.97
  -1  15  -3    0.16    0.75
   1 -15   3    3.31    1.10
  -1  15  -3   -0.25    1.12
  -1  15  -3    0.25    1.08
  -1 -15  -4  162.90    6.65
   1 -15   4  187.08    7.58
  -1  15  -4  177.84    7.55
   1  15   4  187.56    7.46
  -1  15  -4  190.41    7.71
  -1  15  -5  111.79    5.49
  -1  15  -5  101.28    5.15
   1 -16  -4  105.68    4.71
  -1  16   4  105.18    4.89
  -1 -16   4  106.06    5.06
   1  16  -4  108.36    4.81
   1 -16  -3   19.42    2.14
  -1  16   3   20.05    2.34
  -1 -16   3   17.25    2.20
   1  16  -3   21.88    2.29
   1  16  -3   19.21    2.09
   1 -16  -2    9.85    1.65
   1  16  -2    8.06    1.52
  -1  16   2    8.06    1.59
   1  16  -2    5.72    1.22
   1 -16  -2    5.20    1.27
  -1 -16   2    8.01    1.57
   1  16  -2    6.67    1.37
   1 -16  -1  352.32   10.33
   1  16  -1  362.45   10.54
  -1  16   1  347.96   10.49
  -1 -16   1  349.40   10.87
   1  16  -1  340.06    9.80
   1 -16   0  109.46    5.37
  -1  16   0   90.43    4.93
   1  16   0  115.38    5.62
  -1 -16   0  110.56    5.81
   1 -16   0   88.09    4.82
   1  16   0   98.08    4.70
   1 -16   1   30.66    2.80
   1  16   1   29.07    2.75
  -1 -16  -1   30.52    3.03
  -1  16  -1   29.56    2.67
   1 -16   2  102.20    4.95
   1  16   2  105.76    5.17
  -1  16  -2  106.48    5.07
  -1 -16  -2   98.29    5.25
  -1  16  -3   75.27    4.04
  -1 -16  -3   73.10    4.23
  -2   0  14  231.31   10.17
  -2   0  13    0.19    1.15
  -2   0  13   -1.02    1.82
  -2   0  13    0.88    1.87
  -2   0  12   65.03    6.34
  -2   0  12   65.37    5.91
  -2   0  12   62.43    6.60
  -2   0  11   -0.42    2.02
  -2   0  11   -4.57    2.09
  -2   0  11   -0.71    2.07
  -2   0  10 4505.97   76.20
  -2   0  10 4246.90   72.92
  -2   0  10 4283.52   74.61
  -2   0  10 4396.90   75.20
  -2   0  10 4227.11   77.00
   2   0  -9    2.45    1.31
  -2   0   9    0.93    1.45
   2   0  -9    2.23    1.65
  -2   0   9   -2.07    1.99
  -2   0   9    3.29    1.88
  -2   0   9    1.67    1.74
  -2   0   9   -0.21    1.13
  -2   0   9    0.52    1.76
   2   0  -8 1296.56   26.94
  -2   0   8 1365.45   29.58
   2   0  -8 1353.44   30.12
  -2   0   8 1327.76   29.40
  -2   0   8 1332.22   30.83
   2   0  -8 1312.07   29.69
  -2   0   8 1246.14   30.21
  -2   0   8 1275.30   32.10
  -2   0   8 1350.30   30.97
   2   0  -7    2.02    0.80
  -2   0   7    0.13    1.16
   2   0  -7    0.42    1.11
   2   0  -6  976.42   19.95
   2   0  -6  967.61   18.84
  -2   0   6  961.32   20.84
   2   0  -6  949.98   21.57
   2   0  -5    1.33    0.98
   2   0  -5    0.52    0.52
  -2   0   5    0.36    0.96
   2   0  -5    0.80    0.66
   2   0  -5    1.42    1.11
   2   0  -4 9835.23  137.38
  -2   0   4 9819.25  136.53
   2   0  -4 9999.00  135.62
   2   0  -4 9789.16  137.81
   2   0  -3    0.05    0.93
  -2   0   3    0.80    0.77
  -2   0   3    0.59    0.77
   2   0  -3    0.80    0.79
   2   0  -3    0.46    0.83
  -2   0   2  969.75   17.95
  -2   0   2 1020.40   17.44
   2   0  -2 1007.89   18.49
  -2   0   1    0.35    0.46
   2   0  -1    0.41    0.50
  -2   0   1    0.27    0.41
   2   0  -1   -0.44    0.83
  -2   0   1    0.61    0.77
  -2   0   0  994.52   16.98
   2   0   0  993.26   18.99
  -2   0  -1   -0.08    0.81
   2   0   1   -0.04    0.88
  -2   0  -1    0.08    0.55
   2   0   1    0.33    0.39
  -2   0  -2  169.65    5.98
   2   0   2  180.55    6.84
  -2   0  -2  175.33    6.27
   2   0   2  171.50    4.49
  -2   0  -3   -0.26    0.86
   2   0   3    0.03    0.33
  -2   0  -3   -0.29    0.89
   2   0   3    0.64    1.16
  -2   0  -4  239.11    8.67
   2   0   4  257.50    9.62
  -2   0  -4  240.44    8.49
  -2   0  -5    0.53    0.87
  -2   0  -5    0.15    0.87
   2   0   5    0.64    1.25
  -2   0  -6  539.54   16.23
   2   0   6  565.02   17.31
  -2   0  -6  561.09   15.70
  -2   0  -7    1.42    1.29
  -2   0  -7   -0.16    1.00
  -2   0  -7    0.30    1.09
   2   0   7   -0.98    1.40
   2   0   7    1.19    1.22
   2   0   7    1.63    1.39
  -2   0  -8    6.52    1.82
  -2   0  -8    8.49    2.58
   2   0   8    8.32    2.39
   2   0   8    7.39    2.38
   2   0   8   10.36    2.58
  -2   0  -9    2.47    1.52
   2   0   9    2.19    1.50
   2   0   9   -1.03    2.01
   2   0   9   -1.99    1.64
  -2   0 -10  290.95   13.02
   2   0  10  321.86   14.49
   2   0  10  335.01   14.01
  -2   0 -11   -0.51    0.97
   2   0  11   -2.70    1.68
   2   0  11   -0.06    1.78
  -2   0 -12   92.25    5.96
   2   0  12   93.24    6.54
   2   0  12  100.91    6.62
  -2   0 -13    0.28    0.95
   2   0  13    1.28    0.99
   2   0  13   -0.51    1.12
  -2   1  14   20.62    3.04
  -2  -1  14   19.21    3.19
  -2   1  13   53.15    5.42
  -2  -1  13   56.24    5.15
  -2  -1  13   59.41    5.65
  -2   1  13   51.23    4.65
  -2  -1  13   44.97    5.34
  -2   1  13   48.45    5.11
  -2   1  12   75.92    6.31
  -2   1  12   84.32    7.13
  -2  -1  12   75.18    6.38
  -2  -1  12   78.09    6.89
  -2  -1  12   71.70    7.23
  -2   1  12   71.80    6.84
  -2   1  11    4.19    2.04
  -2  -1  11    4.75    2.12
  -2   1  11    4.07    2.06
  -2  -1  11    0.69    1.58
  -2  -1  11    7.40    2.21
  -2  -1  11    1.66    2.03
  -2   1  11    3.64    2.45
   2  -1 -10   19.18    3.54
  -2   1  10   25.54    4.13
  -2  -1  10   23.72    3.98
   2  -1 -10   23.70    3.88
  -2  -1  10   24.52    4.03
   2   1 -10   24.38    3.84
  -2  -1  10   26.30    3.92
  -2   1  10   21.89    3.54
  -2   1  10   23.74    3.99
  -2   1  10   25.82    4.56
  -2  -1  10   23.05    3.94
  -2   1  10   26.25    4.43
  -2  -1  10   17.65    3.90
  -2   1   9  718.16   21.35
  -2  -1   9  678.80   20.84
   2  -1  -9  717.60   21.75
  -2   1   9  696.11   21.70
   2   1  -9  704.24   20.88
  -2  -1   9  708.42   20.49
  -2  -1   9  733.56   21.74
  -2   1   9  723.22   20.95
  -2   1   9  755.55   22.31
  -2   1   9  721.33   22.27
  -2  -1   9  709.85   23.33
  -2   1   9  719.91   22.92
  -2  -1   9  749.32   22.15
   2   1  -8  321.83   11.03
  -2   1   8  327.68   12.57
  -2  -1   8  337.36   12.87
   2   1  -8  337.45   12.80
   2  -1  -8  342.18   13.39
   2  -1  -8  342.85   11.65
  -2   1   8  338.38   13.78
   2   1  -8  331.76   12.59
  -2   1   8  323.60   12.74
  -2  -1   8  314.36   12.24
  -2  -1   8  327.87   13.41
  -2  -1   8  316.68   14.42
  -2  -1   8  324.16   13.42
  -2   1   8  308.99   13.26
  -2   1   8  324.05   13.38
  -2   1   8  309.17   13.89
   2   1  -7  430.99   12.11
  -2   1   7  461.38   14.09
  -2  -1   7  465.56   14.34
   2  -1  -7  477.07   12.97
   2   1  -7  487.80   14.51
   2   1  -6  377.55   10.73
   2  -1  -6  373.49   10.31
   2  -1  -6  373.22   10.93
  -2   1   6  382.28   11.60
   2   1  -6  367.84    9.84
  -2  -1   6  391.86   11.76
   2   1  -6  368.28   11.69
   2  -1  -6  360.99   12.16
   2   1  -5   43.32    3.28
   2  -1  -5   42.01    3.29
  -2  -1   5   40.06    3.20
   2   1  -5   42.60    2.57
  -2   1   5   49.46    3.62
   2   1  -5   42.03    3.47
   2  -1  -5   42.00    3.61
   2  -1  -4   48.33    3.46
   2   1  -4   42.64    2.13
  -2   1   4   49.82    3.32
  -2  -1   4   48.86    3.19
   2  -1  -4   46.84    3.55
   2   1  -4   48.27    3.48
  -2  -1   3  726.46   15.38
   2  -1  -3  790.70   16.22
  -2  -1   3  725.53   14.43
  -2   1   3  802.30   15.36
   2   1  -3  742.57   15.65
   2  -1  -3  767.02   16.05
  -2   1   2 1149.05   19.14
  -2  -1   2 1152.29   18.70
   2  -1  -2 1201.28   21.10
  -2  -1   2 1183.53   20.53
  -2   1   2 1168.59   19.77
  -2   1   2 1218.48   18.94
   2   1  -2 1074.88   16.71
   2   1  -2 1196.90   20.69
   2  -1  -2 1152.84   20.71
  -2   1   1  414.34    9.10
   2  -1  -1  419.20   10.37
  -2  -1   1  432.49    8.37
  -2   1   1  434.50    9.10
  -2  -1   1  435.42   10.42
   2   1  -1  450.48    9.10
  -2  -1   1  400.33    7.35
   2   1  -1  409.32   10.33
   2  -1   0  391.40    9.62
   2   1   0  384.29    9.10
  -2  -1   0  370.29    7.04
  -2  -1   0  362.10    7.64
   2  -1   0  395.92    9.55
   2   1   0  371.83    9.78
  -2   1   0  358.66    8.41
  -2  -1   0  358.42    9.27
   2  -1   1  773.76   15.26
  -2  -1  -1  724.85   14.02
  -2   1  -1  758.47   14.73
  -2  -1  -1  751.39   12.49
   2   1   1  822.01   15.90
   2  -1   1  834.64   16.40
   2   1   1  767.16   16.10
  -2  -1  -1  770.53   15.60
   2   1   1  737.23   13.08
   2  -1   2 1751.60   28.88
  -2  -1  -2 1708.55   28.89
  -2   1  -2 1750.44   29.53
   2  -1   2 1768.12   30.94
  -2  -1  -2 1752.76   30.17
  -2   1  -2 1790.08   29.50
   2  -1   3 1314.99   21.31
   2  -1   3 1255.87   22.20
  -2  -1  -3 1226.43   23.31
  -2   1  -3 1225.46   23.64
   2   1   3 1282.16   24.87
   2  -1   3 1288.49   25.15
  -2  -1  -3 1262.11   24.19
  -2   1  -3 1304.26   23.35
  -2   1  -4 1763.93   31.33
   2  -1   4 1687.33   27.68
   2   1   4 1688.01   32.08
   2  -1   4 1630.36   31.89
  -2  -1  -4 1747.54   31.44
  -2   1  -4 1678.24   29.74
  -2  -1  -5  736.67   18.48
  -2   1  -5  751.24   18.59
  -2  -1  -5  735.19   17.13
   2   1   5  776.93   19.65
   2  -1   5  762.69   19.60
  -2  -1  -5  794.77   18.98
  -2   1  -5  752.75   17.37
  -2  -1  -6    5.62    1.83
  -2   1  -6    1.51    0.82
  -2  -1  -6    3.82    1.31
  -2  -1  -6    2.29    1.40
  -2   1  -6    1.68    1.33
   2   1   6    0.65    1.18
   2  -1   6    1.88    1.25
  -2  -1  -7    6.57    1.99
  -2  -1  -7    6.34    1.72
  -2  -1  -7    8.57    2.25
  -2   1  -7    5.13    1.70
   2   1   7    6.45    2.19
   2  -1   7    6.09    2.09
   2  -1   7    9.48    2.12
  -2   1  -7    6.83    1.76
   2  -1   7    5.57    1.72
   2  -1   7    8.44    2.08
   2   1   7    5.14    1.79
   2  -1   7    8.49    2.47
   2   1   7    5.22    2.31
  -2  -1  -8  948.37   25.80
  -2   1  -8  944.84   25.32
  -2  -1  -8  971.55   24.50
  -2   1  -8  951.80   24.36
   2   1   8 1020.66   27.78
   2  -1   8  973.41   27.28
  -2  -1  -8  840.59   23.87
  -2   1  -8  840.22   23.43
   2  -1   8  971.57   27.17
   2  -1   8  890.18   24.13
   2   1   8 1022.59   27.01
   2  -1   8  937.73   24.74
  -2  -1  -9  125.93    9.05
  -2   1  -9  111.08    8.20
   2   1   9  120.73    9.42
   2  -1   9  109.53    8.99
  -2  -1  -9  130.73    8.52
   2   1   9  144.60    9.40
   2  -1   9  133.94    9.46
   2   1   9  127.47    8.68
   2  -1   9  132.57    8.52
  -2  -1 -10   99.29    7.40
   2   1  10  100.86    7.77
   2  -1  10  106.96    8.43
   2  -1  10  105.05    7.46
   2   1  10   99.75    7.72
  -2   1 -11    6.32    2.01
  -2  -1 -11    7.40    1.73
   2   1  11    8.86    2.62
   2   1  11    5.59    1.83
   2  -1  11    9.85    2.72
   2  -1  11   10.22    2.45
  -2  -1 -12   85.40    6.08
  -2   1 -12   99.92    6.21
   2  -1  12   92.97    6.72
   2   1  12   83.35    6.20
   2  -1  12   89.07    5.97
   2   1  12   90.35    6.18
  -2  -1 -13   72.83    4.72
  -2   1 -13   69.16    4.69
   2   1  13   71.18    4.81
   2  -1  13   66.18    4.76
  -2   2  14  473.85   15.05
  -2  -2  14  458.48   15.56
  -2   2  13  270.83   12.31
  -2  -2  13  251.84   11.11
  -2  -2  13  267.87   12.98
  -2  -2  12  100.12    7.42
  -2  -2  12  100.99    7.70
  -2   2  12   96.89    7.78
  -2   2  12   76.93    6.00
  -2  -2  12  103.29    8.63
  -2   2  12   97.23    7.49
  -2  -2  12  102.90    7.87
  -2  -2  11   65.36    6.45
  -2   2  11   73.36    6.98
  -2  -2  11   66.50    6.12
  -2   2  11   68.94    6.13
  -2  -2  11   70.24    6.69
  -2   2  11   63.60    6.41
  -2  -2  11   68.25    7.41
  -2   2  10 1303.25   32.63
   2  -2 -10 1090.95   30.20
  -2  -2  10 1248.38   30.75
  -2   2  10 1269.47   31.74
  -2  -2  10 1246.58   29.67
  -2   2  10 1245.90   29.72
   2  -2 -10 1224.62   31.61
   2   2 -10 1010.36   28.36
  -2  -2  10 1244.99   31.08
  -2   2  10 1266.82   31.83
  -2   2  10 1177.64   31.36
  -2  -2  10 1210.22   32.99
  -2   2   9  342.64   14.05
  -2  -2   9  347.84   14.16
   2  -2  -9  352.75   14.60
  -2  -2   9  356.68   14.40
  -2   2   9  337.24   13.54
  -2  -2   9  342.05   13.29
   2   2  -9  333.32   13.35
  -2   2   9  326.57   14.30
  -2  -2   9  319.45   15.08
  -2   2   9  299.40   13.91
  -2   2   9  330.22   14.53
  -2  -2   9  360.42   14.69
  -2  -2   8 1963.92   38.38
   2  -2  -8 1850.60   38.60
  -2   2   8 1925.10   37.86
  -2   2   8 1950.61   40.04
  -2  -2   8 2013.78   39.77
  -2   2   8 1797.83   37.54
   2   2  -8 1932.86   37.05
  -2  -2   8 1933.52   37.12
  -2   2   8 1661.02   38.62
  -2  -2   8 1820.53   40.81
  -2  -2   8 1940.42   39.67
   2  -2  -7  750.93   18.51
  -2   2   7  787.85   19.86
   2   2  -7  799.30   19.60
   2   2  -6  544.52   13.58
   2  -2  -6  539.96   14.21
  -2   2   6  535.65   14.54
   2   2  -6  553.51   13.73
   2   2  -6  504.09   12.24
  -2  -2   6  587.73   15.32
   2   2  -6  545.30   14.47
   2  -2  -5  333.51   10.23
   2   2  -5  317.43    8.03
  -2   2   5  339.09   10.27
   2   2  -5  334.00    9.92
  -2  -2   5  346.46   10.28
   2   2  -5  339.68   10.16
   2  -2  -5  319.56   10.88
   2  -2  -4 4097.96   62.20
  -2   2   4 4087.39   61.52
   2   2  -4 4039.82   61.53
  -2  -2   4 4246.51   61.04
   2  -2  -4 3984.32   62.44
   2   2  -4 4086.05   61.39
  -2   2   3  285.98    6.39
  -2  -2   3  312.25    8.05
   2  -2  -3  323.47    9.40
   2   2  -3  317.17    9.16
  -2   2   3  320.47    8.90
  -2  -2   3  298.93    9.02
   2   2  -3  315.06    8.80
   2  -2  -3  317.48    9.25
  -2  -2   2  122.00    5.35
   2  -2  -2  132.61    5.60
   2   2  -2  128.02    5.45
  -2   2   2  134.86    4.98
   2   2  -2  126.39    3.47
  -2  -2   2  138.81    4.46
  -2   2   2  127.71    4.05
   2  -2  -2  140.11    5.59
  -2   2   1 4711.43   65.14
   2  -2  -1 4664.84   66.75
  -2  -2   1 4403.36   62.47
  -2   2   1 4390.35   63.03
  -2  -2   1 4589.57   66.89
   2   2  -1 4699.42   63.89
   2   2  -1 4540.65   65.05
   2  -2   0  730.36   14.74
  -2  -2   0  702.03   11.77
  -2   2   0  694.70   13.64
  -2   2   0  729.91   12.47
   2   2   0  755.56   13.92
   2   2   0  724.53   15.15
  -2  -2   0  715.87   14.62
   2   2   0  701.08   13.17
   2  -2   1  691.02   14.83
  -2   2  -1  740.41   14.88
   2   2   1  741.09   15.10
   2  -2   1  752.29   16.09
   2   2   1  741.78   15.98
  -2  -2  -1  736.99   15.61
   2   2   1  720.34   13.46
   2  -2   2   20.06    2.02
  -2   2  -2   19.71    2.18
  -2  -2  -2   20.84    1.67
   2   2   2   18.04    2.20
   2  -2   2   22.08    2.67
   2   2   2   19.52    2.44
  -2  -2  -2   24.23    2.53
  -2   2  -3  800.16   16.22
   2  -2   3  789.83   15.53
   2  -2   3  782.29   15.60
  -2   2  -3  791.78   17.23
  -2  -2  -3  788.24   15.47
   2   2   3  766.93   17.70
   2  -2   3  796.66   18.42
  -2  -2  -3  787.94   17.95
   2  -2   4 1328.97   23.48
  -2   2  -4 1290.99   25.49
  -2  -2  -4 1224.47   23.37
   2   2   4 1254.35   26.25
   2  -2   4 1278.29   26.80
  -2  -2  -4 1374.85   26.84
  -2   2  -4 1242.27   23.46
  -2   2  -5  782.79   19.16
   2  -2   5  756.66   16.83
  -2  -2  -5  827.65   18.21
   2   2   5  767.03   20.01
   2  -2   5  782.49   20.38
  -2  -2  -5  837.81   20.53
  -2   2  -5  789.71   17.29
  -2   2  -6  400.02   13.61
  -2  -2  -6  428.18   13.10
   2   2   6  400.42   14.56
   2  -2   6  390.94   14.36
  -2  -2  -6  401.99   14.24
   2  -2   6  378.11   13.65
   2   2   6  424.86   14.21
  -2  -2  -7  364.65   14.12
  -2  -2  -7  340.07   12.55
  -2   2  -7  334.29   13.13
   2   2   7  349.48   14.47
   2  -2   7  328.98   13.94
  -2  -2  -7  363.24   14.07
   2  -2   7  363.67   13.67
   2   2   7  328.83   13.39
   2  -2   7  315.56   12.52
   2  -2   7  379.80   15.33
   2   2   7  326.90   13.78
  -2  -2  -8   25.99    3.95
  -2  -2  -8   23.76    3.73
  -2  -2  -8   30.36    4.27
  -2   2  -8   26.85    3.87
  -2  -2  -8   21.24    3.28
   2   2   8   19.97    3.71
   2  -2   8   23.84    3.97
   2  -2   8   26.35    3.91
   2   2   8   25.76    3.64
   2  -2   8   17.81    2.99
  -2   2  -8   28.27    3.89
   2  -2   8   23.19    3.95
   2   2   8   25.71    3.84
   2  -2   8   26.80    3.85
  -2  -2  -9   -0.01    1.48
   2   2   9    2.92    1.94
   2  -2   9    2.07    1.71
   2  -2   9    3.50    2.37
   2   2   9   -0.38    1.98
  -2  -2 -10  428.44   15.84
   2   2  10  400.88   15.46
   2   2  10  406.90   16.21
   2  -2  10  444.61   17.49
   2  -2  10  405.36   14.97
  -2  -2 -11   52.18    4.86
   2  -2  11   61.79    6.05
   2  -2  11   61.60    5.23
   2   2  11   55.37    5.59
   2   2  11   50.56    4.84
  -2   2 -12   76.65    5.47
  -2  -2 -12   66.18    5.27
   2  -2  12   66.91    5.72
   2   2  12   68.50    5.55
   2  -2  12   65.82    4.84
  -2  -2 -13    3.72    1.21
   2  -2  13    2.89    1.21
   2   2  13    5.29    1.60
  -2   3  14   36.29    3.87
  -2  -3  14   33.99    4.00
  -2   3  13   50.97    5.30
  -2  -3  13   48.54    4.75
  -2  -3  13   48.87    5.40
  -2   3  12   51.51    5.98
  -2  -3  12   47.74    5.03
  -2  -3  12   49.34    5.64
  -2  -3  12   45.27    5.77
  -2   3  12   37.29    4.40
  -2  -3  11  687.06   21.58
  -2   3  11  636.89   21.77
  -2   3  11  588.22   18.63
  -2  -3  11  653.74   20.13
  -2  -3  11  670.89   21.60
  -2   3  11  618.14   20.34
  -2  -3  11  615.85   22.51
  -2   3  10  171.73   10.72
   2  -3 -10  152.00    9.88
  -2  -3  10  175.02   10.37
  -2   3  10  161.95   10.36
  -2  -3  10  176.37    9.69
   2  -3 -10  167.27   10.34
  -2   3  10  160.45    9.20
  -2   3  10  164.57    9.92
  -2  -3  10  165.33   10.26
  -2   3  10  151.85   10.08
  -2  -3  10  161.03   11.05
  -2   3   9  309.41   13.56
   2  -3  -9  310.01   13.80
  -2   3   9  329.17   14.50
  -2  -3   9  288.08   12.14
  -2  -3   9  308.61   13.40
   2   3  -9  278.73   11.96
  -2   3   9  274.77   12.22
   2   3  -9  307.49   12.77
   2   3  -9  282.98   11.55
  -2   3   9  281.69   13.09
  -2   3   9  262.39   13.09
  -2  -3   9  294.27   14.41
  -2  -3   9  310.60   13.76
  -2   3   8   47.24    4.82
  -2  -3   8   51.21    5.03
   2  -3  -8   52.19    5.24
  -2  -3   8   53.39    5.28
  -2   3   8   48.46    5.42
  -2   3   8   44.43    4.60
   2   3  -8   50.28    4.52
  -2  -3   8   43.55    4.51
  -2  -3   8   53.36    4.81
   2   3  -8   47.48    4.52
  -2   3   8   43.24    4.94
  -2  -3   8   48.85    5.58
  -2   3   8   39.80    4.80
  -2  -3   8   45.27    4.99
   2  -3  -7    4.69    1.35
  -2   3   7    2.26    1.27
  -2  -3   7    1.45    1.31
   2   3  -7    3.39    1.35
   2   3  -6   15.65    2.09
   2  -3  -6   17.02    2.52
  -2   3   6   16.83    2.61
   2   3  -6   14.08    2.26
  -2  -3   6   16.45    2.45
   2   3  -6   14.51    2.09
   2  -3  -5  709.91   17.01
   2   3  -5  705.08   16.93
  -2  -3   5  712.11   16.66
  -2   3   5  685.72   16.67
   2   3  -5  691.75   15.93
   2  -3  -5  707.75   17.56
  -2  -3   4  395.47   11.25
   2  -3  -4  360.66   10.95
  -2   3   4  368.52   10.79
   2   3  -4  378.68   11.31
  -2  -3   4  379.54   10.44
  -2  -3   4  347.27   10.75
   2   3  -4  364.55   10.12
   2  -3  -4  379.10   11.23
   2   3  -3  457.95   12.36
  -2   3   3  440.05    9.83
   2  -3  -3  443.02   11.97
  -2   3   3  448.34   11.70
  -2  -3   3  477.87   10.94
  -2  -3   3  428.10   11.81
   2  -3  -3  433.64   11.57
  -2  -3   2  287.92    9.04
   2  -3  -2  297.41    9.11
   2   3  -2  292.64    9.34
  -2  -3   2  314.61    7.54
   2   3  -2  270.12    6.39
  -2   3   2  311.14    8.68
  -2   3   2  303.27    7.82
   2  -3  -2  318.33    8.97
   2   3  -2  277.42    8.30
  -2  -3   1   27.37    2.45
   2  -3  -1   26.31    2.62
   2   3  -1   24.92    2.64
  -2   3   1   26.71    2.41
  -2  -3   1   28.76    2.79
   2   3  -1   34.72    2.21
  -2   3   1   27.58    2.13
   2   3  -1   26.86    2.28
   2  -3   0   30.33    2.72
  -2   3   0   25.82    1.32
  -2   3   0   26.84    2.38
   2   3   0   30.07    2.34
  -2  -3   0   28.77    2.58
   2   3   0   28.77    2.28
   2  -3   1  907.36   18.19
  -2   3  -1  921.43   18.12
   2   3   1  919.58   18.18
   2   3   1  904.69   19.21
  -2  -3  -1  953.61   19.18
   2  -3   2 1395.41   24.62
  -2   3  -2 1405.59   25.49
   2   3   2 1441.10   26.10
   2  -3   2 1463.54   27.22
   2   3   2 1448.03   26.69
  -2  -3  -2 1455.36   26.71
   2  -3   3 1529.20   26.91
   2  -3   3 1503.32   26.24
  -2   3  -3 1497.17   28.21
  -2  -3  -3 1593.50   26.31
   2   3   3 1540.89   29.13
   2  -3   3 1503.59   29.73
  -2  -3  -3 1565.92   29.74
   2   3   3 1524.58   28.80
   2  -3   4 1800.43   31.69
  -2   3  -4 1789.37   33.38
  -2  -3  -4 1860.08   31.62
   2   3   4 1856.09   34.68
   2  -3   4 1819.68   35.08
  -2  -3  -4 1825.60   35.02
  -2   3  -5  270.10   10.49
   2  -3   5  307.92   10.03
  -2  -3  -5  289.78    9.82
   2   3   5  258.20   10.85
   2  -3   5  275.63   11.39
  -2  -3  -5  295.55   11.75
  -2  -3  -6   32.32    3.97
  -2   3  -6   31.58    3.73
  -2  -3  -6   35.32    3.59
   2  -3   6   26.23    3.03
   2   3   6   30.31    3.96
   2  -3   6   38.55    4.49
  -2  -3  -6   32.19    4.13
   2   3   6   31.52    3.86
   2  -3   6   28.78    3.54
   2   3   6   34.31    3.86
  -2   3  -7   19.32    3.36
  -2  -3  -7   22.40    3.50
  -2  -3  -7   22.80    3.73
  -2  -3  -7   21.57    3.05
   2   3   7   20.19    3.59
   2  -3   7   20.16    3.63
  -2   3  -7   19.42    3.14
   2   3   7   20.29    3.35
   2  -3   7   20.67    3.30
   2  -3   7   23.99    3.83
  -2  -3  -8  726.29   21.48
  -2   3  -8  709.72   21.45
  -2  -3  -8  640.09   19.81
   2   3   8  729.34   23.72
   2  -3   8  667.25   22.51
  -2  -3  -8  640.58   21.48
   2   3   8  716.96   21.38
   2  -3   8  636.47   20.42
   2  -3   8  727.84   22.99
  -2  -3  -9    1.19    1.52
   2   3   9    5.55    2.22
  -2   3  -9    1.64    1.76
   2  -3   9    0.95    2.02
   2   3   9    2.30    1.98
  -2  -3 -10  360.65   14.05
   2   3  10  314.51   12.98
   2  -3  10  357.73   15.43
   2   3  10  369.07   15.32
  -2  -3 -11   49.68    5.09
   2  -3  11   50.34    5.48
   2   3  11   62.49    5.89
  -2   3 -12   60.20    4.83
  -2  -3 -12   62.04    4.96
   2  -3  12   65.37    5.60
   2   3  12   74.82    5.76
  -2  -3 -13    5.24    1.26
  -2  -3 -13    5.96    1.38
   2  -3  13    6.46    1.64
   2   3  13    3.48    1.26
  -2   4  14  179.70    8.40
  -2  -4  14  193.15    9.03
  -2   4  13   43.63    4.81
  -2  -4  13   41.95    5.01
  -2   4  12   34.22    4.73
  -2  -4  12   38.45    4.49
  -2  -4  12   42.34    5.02
  -2  -4  12   33.81    4.93
  -2  -4  11  228.75   11.17
  -2   4  11  221.93   12.35
  -2  -4  11  236.17   13.23
  -2  -4  11  249.12   12.71
  -2  -4  10  601.58   20.20
  -2  -4  10  570.23   18.42
  -2   4  10  589.46   21.02
  -2   4  10  550.25   19.68
  -2  -4  10  572.91   21.15
  -2  -4  10  620.23   20.88
   2  -4  -9   -0.33    1.24
  -2   4   9    1.40    1.40
   2   4  -9    5.44    1.66
   2   4  -9    5.56    1.74
   2  -4  -9    1.39    1.66
  -2   4   9    2.69    1.35
  -2  -4   9   -0.83    1.16
  -2  -4   9    2.93    1.80
  -2   4   9    5.12    2.54
  -2  -4   9    2.76    1.89
  -2   4   9    2.76    1.45
  -2  -4   9    1.64    1.74
  -2  -4   9    2.37    1.42
  -2  -4   8  246.67   11.77
  -2   4   8  244.98   12.44
  -2  -4   8  219.53   10.48
  -2  -4   8  209.54    9.88
   2   4  -8  230.61    9.94
   2   4  -8  210.85    9.90
  -2   4   8  192.36    9.90
  -2   4   8  219.50   10.72
   2  -4  -8  206.99   10.78
  -2   4   8  194.05   10.33
  -2  -4   8  241.41   12.39
  -2  -4   8  236.02   11.74
   2  -4  -7 1236.26   27.28
   2   4  -7 1289.68   27.61
  -2   4   7 1244.45   27.87
   2  -4  -7 1158.27   27.99
  -2   4   7 1199.81   30.24
   2   4  -7 1262.35   26.08
  -2  -4   7 1220.02   27.07
  -2  -4   7 1173.19   27.87
   2   4  -7 1269.49   27.22
  -2  -4   7 1301.79   29.72
  -2  -4   7 1166.22   29.22
  -2  -4   7 1178.86   30.15
  -2  -4   6  141.29    7.71
   2  -4  -6  131.21    7.13
   2   4  -6  131.64    7.23
  -2   4   6  134.80    7.24
   2  -4  -6  138.42    7.64
   2   4  -6  137.49    6.51
   2   4  -6  129.91    6.97
   2  -4  -5 1631.93   31.99
   2   4  -5 1714.77   32.87
  -2   4   5 1631.85   31.64
  -2  -4   5 1602.24   30.68
  -2  -4   5 1668.12   32.28
   2   4  -5 1679.56   29.99
   2   4  -5 1679.64   31.39
  -2  -4   4    6.42    1.78
  -2   4   4    5.42    1.23
   2  -4  -4    3.14    1.45
  -2  -4   4    6.76    1.65
   2   4  -4    5.25    1.69
  -2   4   4    8.49    1.94
   2  -4  -4    5.84    1.52
   2   4  -4    5.81    1.59
  -2   4   3 1953.44   31.57
   2  -4  -3 1967.71   34.13
   2   4  -3 1905.52   34.71
  -2  -4   3 1822.57   33.46
  -2  -4   3 2056.50   33.27
   2  -4  -3 1756.70   32.22
   2   4  -3 1819.57   32.16
  -2   4   2    7.03    1.30
   2  -4  -2    5.36    1.70
  -2  -4   2    5.54    1.66
  -2  -4   2    5.81    1.24
   2   4  -2    4.63    1.76
   2   4  -2    4.65    0.83
  -2   4   2    9.19    1.72
   2  -4  -2    3.82    1.17
   2   4  -2    6.05    1.46
   2   4  -1   47.42    3.82
   2  -4  -1   44.27    3.56
  -2   4   1   47.58    3.39
   2   4  -1   46.79    2.91
  -2  -4   1   45.13    3.66
  -2   4   1   43.33    3.03
  -2  -4   1   41.43    3.14
   2   4  -1   41.84    3.08
   2  -4   0   98.95    5.10
   2   4   0   98.39    5.43
  -2   4   0  104.11    4.95
   2   4   0  100.05    4.69
  -2  -4   0   93.09    4.93
   2  -4   1   57.95    3.83
   2   4   1   59.89    3.86
   2   4   1   58.02    4.20
  -2   4  -1   57.40    3.76
  -2  -4  -1   53.22    3.91
   2   4   1   59.82    2.99
   2  -4   2  344.75    9.93
  -2   4  -2  365.99   10.68
   2   4   2  378.16   11.05
   2   4   2  354.86   11.11
  -2  -4  -2  352.52   11.21
   2  -4   3 1467.41   27.02
   2  -4   3 1490.38   26.32
  -2   4  -3 1432.28   27.77
   2   4   3 1429.29   28.61
  -2  -4  -3 1423.05   29.22
   2   4   3 1480.37   28.68
   2  -4   4  899.86   20.08
  -2   4  -4  896.16   20.77
   2   4   4  914.70   22.02
  -2  -4  -4  909.65   22.26
   2  -4   5   75.27    5.16
  -2   4  -5   68.30    5.21
   2   4   5   72.81    5.82
  -2  -4  -5   75.12    5.98
  -2  -4  -6  283.75   12.39
  -2   4  -6  312.98   12.21
   2  -4   6  313.38   11.62
   2   4   6  298.24   13.07
  -2  -4  -6  285.70   12.87
   2   4   6  325.66   13.14
   2  -4   6  325.65   12.83
   2  -4   6  333.02   14.08
  -2  -4  -7    1.95    1.49
  -2  -4  -7    2.84    1.67
   2   4   7    1.94    1.73
  -2   4  -7    2.43    1.69
   2   4   7    1.00    1.44
   2  -4   7    1.86    1.26
   2  -4   7    0.19    1.11
  -2  -4  -8  249.30   11.91
  -2   4  -8  249.98   11.68
  -2   4  -8  251.31   12.22
   2   4   8  260.51   13.92
  -2  -4  -8  225.60   12.40
   2   4   8  267.31   12.39
   2  -4   8  266.69   12.62
   2  -4   8  267.51   13.25
  -2  -4  -9 2244.03   46.54
  -2  -4  -9 2325.41   45.98
   2  -4   9 2301.34   47.11
   2   4   9 2281.16   45.90
   2  -4   9 2379.79   48.86
  -2   4  -9 2321.83   46.08
   2   4   9 2347.19   47.70
  -2  -4 -10  303.94   13.30
  -2  -4 -10  296.52   12.37
   2   4  10  286.63   12.41
   2   4  10  318.73   14.09
   2  -4  10  328.09   14.44
  -2   4 -10  289.95   12.21
  -2  -4 -11   -0.63    1.26
   2   4  11    0.43    1.21
   2  -4  11   -0.86    1.80
   2   4  11   -0.43    1.81
  -2  -4 -12  149.28    7.46
  -2   4 -12  143.82    7.44
   2  -4  12  139.56    7.78
   2   4  12  147.97    7.85
  -2  -4 -13  112.89    5.18
   2   4  13  126.64    5.97
   2  -4  13  124.94    6.07
  -2   5  14    1.95    1.10
  -2   5  13   57.31    5.40
  -2  -5  13   57.85    5.53
  -2  -5  13   59.80    5.24
  -2   5  12   35.06    4.76
  -2  -5  12   36.33    4.23
  -2  -5  12   30.72    4.36
  -2  -5  12   35.85    4.59
  -2   5  11   36.73    5.32
  -2  -5  11   41.16    4.73
  -2  -5  11   41.81    5.21
  -2  -5  11   42.88    5.28
  -2  -5  10    4.41    1.70
  -2   5  10    3.29    2.12
  -2  -5  10    2.94    1.82
  -2  -5  10    1.80    1.72
  -2  -5  10    4.80    2.67
   2   5  -9  829.81   24.27
  -2   5   9  861.93   25.54
   2  -5  -9  888.04   25.54
  -2   5   9  956.98   27.83
   2   5  -9  835.06   23.37
  -2  -5   9  893.06   23.77
  -2  -5   9  989.76   24.53
   2  -5  -9  876.81   25.21
   2   5  -9  834.96   23.43
  -2  -5   9  932.87   26.90
  -2  -5   9  940.09   26.61
   2  -5  -8    5.79    1.94
  -2   5   8    2.63    1.80
  -2  -5   8    3.21    1.57
  -2  -5   8    1.81    1.54
   2   5  -8    1.98    1.16
   2  -5  -8    3.64    1.92
  -2   5   8    3.66    1.82
   2   5  -8    4.45    1.68
  -2   5   8    0.96    1.15
  -2  -5   8    4.72    1.89
  -2   5   7  380.69   15.74
   2   5  -7  343.97   12.59
  -2  -5   7  375.45   13.80
   2   5  -7  364.75   12.57
   2  -5  -7  404.85   14.40
  -2  -5   7  328.55   12.46
  -2  -5   7  363.21   14.23
   2  -5  -7  342.10   13.01
   2   5  -7  359.15   13.75
  -2   5   7  335.64   13.19
   2  -5  -7  322.88   13.28
  -2   5   7  320.56   13.88
  -2  -5   7  364.22   14.90
  -2  -5   7  309.04   13.84
   2   5  -6  278.36   10.56
   2  -5  -6  279.57   11.17
  -2  -5   6  265.17   11.13
   2  -5  -6  282.82   11.42
   2   5  -6  304.03   12.25
  -2   5   6  270.53   11.12
   2  -5  -6  266.09   11.33
  -2  -5   6  296.44   12.01
   2  -5  -5 2833.21   48.34
   2   5  -5 2838.60   47.68
   2  -5  -5 2874.42   49.78
  -2   5   5 2768.30   48.81
   2   5  -5 2903.28   50.93
  -2  -5   5 2787.14   49.25
   2  -5  -4    2.19    0.98
   2   5  -4    3.98    1.31
  -2   5   4    1.99    1.12
  -2  -5   4    3.15    1.51
   2  -5  -4    2.09    1.44
  -2  -5   4    1.49    1.21
   2   5  -4    2.31    1.54
  -2   5   4    1.40    1.04
   2  -5  -3   39.62    3.22
   2   5  -3   39.99    3.34
  -2   5   3   36.98    3.17
   2  -5  -3   38.53    3.84
   2   5  -3   40.40    4.10
  -2  -5   3   37.49    3.58
  -2  -5   3   38.56    3.33
   2   5  -2  715.39   16.27
   2   5  -2  702.31   15.15
  -2  -5   2  699.00   17.22
   2  -5  -2  744.00   17.79
   2   5  -2  729.80   18.48
   2   5  -2  743.01   15.23
  -2   5   2  733.62   17.03
  -2  -5   2  749.99   16.09
  -2   5   2  734.75   16.42
   2   5  -1 1543.66   27.66
   2  -5  -1 1616.48   30.57
   2   5  -1 1675.78   31.89
   2   5  -1 1792.15   29.18
  -2   5   1 1634.61   29.70
  -2  -5   1 1668.65   30.65
  -2   5   1 1649.69   29.18
  -2  -5   1 1660.61   29.26
  -2  -5   1 1543.81   26.91
   2   5   0  415.53   10.26
   2  -5   0  413.93   12.06
   2   5   0  430.43   12.98
  -2   5   0  414.65   11.67
   2   5   0  437.64   11.77
  -2  -5   0  414.58   11.94
  -2   5   0  397.09   11.22
   2   5   1  164.41    5.71
   2  -5   1  175.15    7.20
  -2   5  -1  161.41    6.76
  -2   5  -1  143.27    6.58
   2   5   1  147.45    6.73
  -2  -5  -1  150.91    7.14
   2  -5   2  810.49   17.85
  -2   5  -2  793.61   18.45
   2   5   2  795.12   19.03
  -2   5  -2  775.53   18.03
   2   5   2  747.50   18.83
  -2  -5  -2  775.54   19.18
   2  -5   3  860.56   19.62
   2  -5   3  827.84   18.59
  -2   5  -3  890.84   20.22
   2   5   3  881.26   21.28
  -2  -5  -3  876.35   21.64
   2   5   3  877.82   20.83
  -2   5  -3  914.75   21.19
   2  -5   4  994.53   22.39
  -2   5  -4 1019.07   23.99
  -2   5  -4  963.01   22.41
   2   5   4 1003.99   24.32
  -2  -5  -4  966.65   24.14
  -2  -5  -5  612.44   18.88
   2  -5   5  696.17   20.08
  -2  -5  -5  671.78   19.31
   2  -5   5  684.94   18.57
  -2   5  -5  664.16   18.45
   2   5   5  673.45   20.06
  -2  -5  -5  663.46   19.79
   2   5   5  665.43   19.19
  -2   5  -5  615.59   18.94
   2  -5   5  706.50   19.80
  -2  -5  -6    8.18    2.30
  -2  -5  -6    7.65    2.18
   2  -5   6    7.39    2.24
  -2  -5  -6    7.98    2.35
   2  -5   6    6.90    1.95
   2   5   6    6.43    2.27
  -2   5  -6    9.07    2.30
  -2   5  -6    6.76    2.11
   2   5   6    8.52    2.43
   2  -5   6    5.50    1.82
   2  -5   6    5.92    2.26
  -2  -5  -7  902.87   24.37
  -2  -5  -7  849.71   24.02
  -2   5  -7  878.52   24.03
   2   5   7  881.12   26.38
  -2  -5  -7  881.31   25.69
   2  -5   7  904.29   24.76
   2   5   7  933.71   24.59
   2  -5   7  949.57   26.15
  -2  -5  -8   69.18    6.09
  -2  -5  -8   66.94    6.32
  -2   5  -8   76.53    6.49
  -2   5  -8   57.61    5.86
   2   5   8   68.09    7.22
  -2  -5  -8   65.51    6.61
   2  -5   8   70.82    6.40
   2   5   8   83.64    6.88
   2  -5   8   78.23    7.13
  -2  -5  -9  613.47   19.34
  -2  -5  -9  643.99   20.48
  -2   5  -9  584.96   18.68
   2   5   9  629.53   19.89
   2  -5   9  599.38   20.06
   2  -5   9  652.11   21.29
   2   5   9  624.87   20.62
  -2  -5 -10   22.94    3.69
   2   5  10   25.26    3.67
  -2   5 -10   23.26    3.35
   2  -5  10   23.78    3.80
   2   5  10   14.85    3.23
  -2  -5 -11  379.96   13.53
   2   5  11  342.28   12.47
   2  -5  11  379.74   14.14
   2   5  11  357.52   13.67
  -2  -5 -12    1.79    1.06
  -2  -5 -12    2.49    1.26
   2  -5  12    3.95    1.44
   2   5  12    3.24    1.40
   2   5  13   13.93    1.86
  -2   6  14    1.25    0.84
  -2   6  13  167.87    8.71
   2  -6 -13  167.06    7.26
  -2  -6  13  170.42    8.60
  -2  -6  13  173.40    8.59
  -2   6  12   34.45    4.50
  -2  -6  12   38.42    4.57
  -2  -6  12   35.99    4.56
  -2   6  11  131.62    9.52
  -2  -6  11  140.74    8.37
  -2  -6  11  119.60    8.53
  -2  -6  11  150.26    9.61
  -2  -6  10    0.22    1.33
  -2  -6  10   -0.57    1.79
  -2   6  10    4.58    2.84
   2  -6 -10    2.77    1.39
  -2  -6  10   -2.56    1.97
  -2  -6  10    0.88    1.93
  -2  -6   9   33.56    4.31
  -2   6   9   36.69    5.43
  -2  -6   9   36.79    4.37
  -2   6   9   26.71    4.21
   2  -6  -9   34.04    4.63
   2  -6  -9   41.81    4.60
  -2   6   9   34.94    4.76
  -2  -6   9   37.78    5.01
  -2  -6   9   42.64    5.44
  -2  -6   8    9.60    2.52
   2  -6  -8    5.05    1.90
  -2  -6   8    5.75    2.09
  -2   6   8    2.74    1.92
   2   6  -8    5.19    1.72
   2  -6  -8    5.15    1.85
  -2  -6   8    4.71    2.05
  -2   6   8    4.17    1.83
   2   6  -8    4.67    1.66
  -2   6   8    6.18    2.43
   2  -6  -8    7.52    2.26
  -2  -6   8    4.89    2.08
  -2  -6   8    5.30    2.21
  -2  -6   7  229.37   10.31
   2   6  -7  214.98    9.97
  -2   6   7  218.42   12.30
   2   6  -7  217.28   10.11
   2  -6  -7  219.68   10.51
  -2  -6   7  249.12   10.98
  -2  -6   7  210.06   11.18
   2   6  -7  210.65   11.17
  -2   6   7  203.32   10.45
   2  -6  -7  224.18   10.50
   2  -6  -7  210.61   10.83
   2  -6  -7  220.68   10.53
  -2   6   7  225.30   11.74
  -2  -6   7  215.37   11.56
  -2  -6   7  200.89   10.98
  -2  -6   6   72.00    5.48
   2   6  -6   79.71    5.56
  -2   6   6   74.34    6.82
  -2  -6   6   70.29    5.87
  -2  -6   6   92.10    6.41
   2  -6  -6   90.66    6.14
   2   6  -6   84.18    5.80
   2  -6  -6   77.17    6.08
   2   6  -6   81.14    6.62
  -2   6   6   76.15    5.97
   2  -6  -6   83.44    6.53
  -2  -6   6   79.28    6.38
   2  -6  -6   86.73    6.26
  -2   6   6   79.87    6.75
  -2  -6   6   78.93    6.74
   2  -6  -5   70.21    4.99
   2   6  -5   59.25    4.56
  -2  -6   5   58.82    4.87
   2   6  -5   59.78    4.67
  -2   6   5   59.54    5.52
   2  -6  -5   60.28    5.31
   2   6  -5   65.72    5.99
  -2   6   5   66.62    5.34
   2  -6  -5   59.70    5.27
  -2  -6   5   68.90    5.52
   2  -6  -4  416.35   12.25
   2   6  -4  402.31   12.53
   2   6  -4  404.62   12.11
  -2   6   4  390.43   12.37
   2  -6  -4  406.85   13.99
  -2   6   4  388.99   13.27
   2   6  -4  400.63   14.62
  -2  -6   4  406.19   13.43
  -2  -6   4  414.04   13.42
   2  -6  -3   15.47    2.09
   2   6  -3   16.39    2.27
  -2   6   3   16.01    2.36
  -2  -6   3   17.25    2.73
   2  -6  -3   16.79    2.72
   2   6  -3   14.10    2.75
  -2  -6   3   20.43    2.67
   2   6  -2   36.56    3.11
   2   6  -2   31.92    2.94
  -2  -6   2   37.45    3.66
   2  -6  -2   37.74    3.88
   2   6  -2   33.79    4.05
   2   6  -2   30.88    2.90
  -2  -6   2   30.99    2.98
  -2   6   2   36.94    3.42
   2   6  -1  894.51   18.63
   2  -6  -1  880.67   21.09
   2   6  -1  891.05   22.16
   2   6  -1  963.38   20.30
  -2   6   1  860.11   20.04
  -2  -6   1  893.77   20.65
  -2   6   1  880.23   19.87
  -2  -6   1  894.80   19.40
   2   6   0  107.26    5.12
   2  -6   0  107.61    6.23
   2   6   0  105.33    6.54
  -2  -6   0  106.67    6.17
   2   6   0  104.24    5.85
  -2   6   0  108.69    5.95
  -2  -6   0  101.97    5.73
  -2   6   0  101.89    5.71
   2   6   1  706.93   15.37
   2  -6   1  686.17   17.51
  -2   6  -1  735.25   17.30
   2   6   1  665.09   18.27
  -2   6  -1  708.93   17.39
   2   6   1  694.35   17.91
  -2  -6  -1  703.58   17.93
  -2   6  -1  701.02   17.33
   2  -6   2   53.58    4.23
  -2   6  -2   50.23    4.27
  -2   6  -2   49.84    4.16
   2   6   2   46.64    4.41
   2   6   2   45.89    4.36
  -2  -6  -2   55.63    4.69
   2  -6   3 1721.39   33.66
  -2   6  -3 1782.05   35.25
  -2   6  -3 1701.02   33.61
   2   6   3 1735.78   35.64
  -2  -6  -3 1803.84   35.86
   2   6   3 1843.11   35.33
  -2  -6  -4    2.81    1.60
   2  -6   4   -1.65    1.16
   2   6   4   -0.40    1.00
  -2  -6  -4   -0.31    0.95
  -2  -6  -4    1.74    1.27
   2  -6   4    2.46    1.53
   2   6   4    0.57    1.29
  -2   6  -4    0.65    1.12
  -2   6  -4    1.44    1.40
   2   6   4    1.27    1.14
  -2  -6  -5  350.09   13.91
  -2  -6  -5  361.41   13.95
   2  -6   5  387.06   14.78
   2  -6   5  401.88   14.40
  -2   6  -5  373.46   14.78
  -2   6  -5  371.61   13.67
   2   6   5  348.38   14.64
  -2  -6  -5  355.93   14.39
  -2   6  -5  381.10   14.78
   2   6   5  395.04   14.20
   2  -6   5  422.57   15.19
   2  -6   5  370.32   14.61
  -2  -6  -6  181.78    9.89
   2  -6   6  168.43    9.90
  -2  -6  -6  166.84    9.57
   2  -6   6  168.93    9.51
  -2   6  -6  164.97    9.28
   2   6   6  181.33   10.90
  -2  -6  -6  162.99    9.80
   2  -6   6  172.68    9.80
   2   6   6  192.42   10.00
  -2   6  -6  159.47    9.48
   2  -6   6  190.09   10.49
  -2  -6  -7 2244.52   44.47
  -2  -6  -7 2213.91   44.89
  -2   6  -7 2220.30   44.91
   2  -6   7 1962.01   43.85
   2   6   7 2100.83   47.36
  -2  -6  -7 2161.89   46.27
   2   6   7 2290.41   44.81
  -2   6  -7 2162.33   44.01
   2  -6   7 2280.03   45.58
   2  -6   7 2346.95   46.33
  -2  -6  -8  214.79   10.90
  -2  -6  -8  206.21   11.20
   2  -6   8  223.30   11.75
   2   6   8  240.91   11.68
   2  -6   8  229.41   11.95
  -2   6  -9  387.85   14.87
  -2  -6  -9  370.15   14.09
  -2  -6  -9  391.60   15.38
   2   6   9  401.55   15.24
   2  -6   9  380.46   15.32
   2  -6   9  398.60   15.72
   2   6   9  428.75   16.30
  -2  -6 -10  135.39    8.28
   2   6  10  140.65    8.32
   2  -6  10  138.72    8.50
  -2   6 -10  137.38    8.17
   2   6  10  149.48    8.97
  -2  -6 -11    2.88    1.25
  -2  -6 -11    4.65    1.64
   2   6  11    6.24    1.74
   2  -6  11    6.81    1.88
   2   6  11    6.15    2.08
  -2   6 -11    5.41    1.26
  -2  -6 -12   46.33    3.60
  -2  -6 -12   44.76    3.55
   2   6  12   42.34    3.70
   2  -6  12   41.48    3.62
  -2   7  13  242.02    9.77
   2  -7 -13  232.06    8.22
  -2  -7  13  247.94    9.75
  -2   7  12   23.56    3.55
   2  -7 -12   21.47    2.91
  -2  -7  12   22.48    3.57
  -2  -7  12   21.23    3.00
  -2   7  11  539.53   19.31
   2  -7 -11  494.06   15.15
  -2  -7  11  533.75   17.77
  -2  -7  10    2.21    1.51
  -2  -7  10    3.87    1.92
  -2   7  10   -0.02    1.91
   2  -7 -10    6.58    1.90
  -2  -7  10    2.40    1.69
  -2  -7  10    4.83    2.08
  -2   7   9 1159.41   32.53
  -2  -7   9 1141.38   27.73
  -2  -7   9 1079.11   27.37
  -2   7   9 1149.35   29.46
   2  -7  -9 1154.44   27.54
  -2  -7   9 1125.37   29.19
  -2  -7   9 1152.05   31.11
  -2  -7   8   55.66    5.22
  -2   7   8   58.24    6.68
   2  -7  -8   48.76    5.10
  -2  -7   8   70.74    5.99
   2   7  -8   65.12    5.99
  -2  -7   8   60.61    6.67
  -2   7   8   59.48    6.04
   2  -7  -8   62.33    6.16
  -2   7   8   62.93    6.30
   2  -7  -8   67.13    5.84
  -2  -7   8   61.83    5.94
   2  -7  -8   56.65    5.25
  -2  -7   8   68.64    6.87
  -2   7   7  353.70   16.42
  -2  -7   7  371.36   13.79
  -2  -7   7  335.77   13.12
   2   7  -7  374.66   14.09
   2  -7  -7  333.15   13.22
   2  -7  -7  316.18   13.26
   2   7  -7  342.10   15.26
  -2   7   7  374.71   14.91
   2  -7  -7  365.61   14.98
  -2  -7   7  334.48   15.10
  -2   7   7  375.51   15.84
   2  -7  -7  364.15   13.88
  -2  -7   7  311.19   13.65
  -2  -7   7  363.18   15.77
   2  -7  -7  321.03   12.88
  -2  -7   6  184.28    9.82
   2   7  -6  199.68    9.53
  -2  -7   6  180.05    9.02
   2  -7  -6  203.02    9.42
  -2  -7   6  214.82    9.91
   2   7  -6  197.32   11.08
   2  -7  -6  178.90    9.71
   2  -7  -6  191.15   10.33
  -2   7   6  182.42    9.81
  -2  -7   6  205.70   10.91
   2  -7  -6  214.05   10.20
  -2   7   6  194.79   10.98
  -2  -7   6  204.05   11.35
   2  -7  -6  172.21    9.06
   2  -7  -5    6.44    1.66
  -2  -7   5    5.66    1.87
   2  -7  -5    5.17    1.69
  -2  -7   5    2.81    1.16
   2  -7  -5    7.10    2.27
   2  -7  -5    3.84    1.85
  -2  -7   5    2.15    1.46
   2   7  -5    5.88    2.17
  -2   7   5    3.52    1.86
   2   7  -5    4.25    1.38
  -2   7   5    3.42    2.13
   2  -7  -5    2.77    1.20
  -2  -7   5    3.65    1.53
  -2  -7   4 1195.24   28.30
   2   7  -4 1295.99   26.60
  -2  -7   4 1183.65   26.94
  -2   7   4 1305.30   27.73
   2  -7  -4 1246.26   28.99
  -2   7   4 1307.75   28.65
   2   7  -4 1273.55   30.36
   2  -7  -4 1241.41   28.20
  -2  -7   4 1243.67   27.95
   2  -7  -4 1237.40   27.46
   2  -7  -4 1197.84   27.54
  -2   7   4 1192.03   29.26
  -2  -7   4 1187.73   30.55
  -2  -7   3 1406.46   29.34
  -2   7   3 1391.47   28.95
   2  -7  -3 1296.24   29.74
   2   7  -3 1370.71   31.48
  -2  -7   3 1395.88   28.60
   2   7  -3 1374.52   27.65
  -2   7   2  430.29   13.55
   2   7  -2  421.19   12.67
   2  -7  -2  382.94   13.76
  -2  -7   2  415.50   13.60
   2   7  -2  397.07   14.74
   2   7  -2  431.76   12.66
  -2  -7   1   72.82    5.29
   2  -7  -1   66.61    5.33
   2   7  -1   71.82    5.93
   2   7  -1   78.32    5.38
  -2   7   1   76.40    5.38
  -2   7   1   77.62    5.40
  -2  -7   1   68.88    4.60
   2   7  -1   74.69    4.76
   2  -7   0   49.81    4.57
   2   7   0   60.09    5.38
   2   7   0   65.73    5.04
  -2   7   0   49.91    4.38
  -2  -7   0   52.84    4.51
  -2  -7   0   49.70    4.24
  -2   7   0   54.73    4.60
   2   7   0   57.45    4.09
   2  -7   1 1416.95   30.09
  -2   7  -1 1453.75   29.54
   2   7   1 1487.86   32.06
  -2   7  -1 1465.40   30.18
   2   7   1 1531.93   31.65
  -2  -7  -1 1599.61   31.29
  -2   7  -1 1512.70   30.71
   2  -7   2   38.05    3.80
  -2   7  -2   36.62    3.87
  -2   7  -2   40.31    3.97
   2   7   2   39.65    4.36
   2   7   2   44.13    4.51
  -2  -7  -2   44.06    4.43
  -2   7  -2   36.81    3.93
   2  -7   2   44.18    4.11
   2   7   2   34.57    3.87
  -2  -7  -2   43.17    4.37
   2  -7   2   36.70    4.23
  -2   7  -2   39.05    4.47
   2  -7   3   48.95    4.98
  -2  -7  -3   51.70    4.85
  -2  -7  -3   52.47    4.90
   2   7   3   50.26    4.82
   2  -7   3   72.58    5.47
  -2   7  -3   54.51    5.11
  -2   7  -3   52.13    4.75
   2   7   3   47.09    4.94
   2   7   3   54.22    4.99
  -2  -7  -3   51.19    4.99
   2   7   3   47.34    4.66
  -2   7  -3   50.82    5.19
  -2   7  -3   48.68    4.90
   2   7   4   18.40    3.03
  -2  -7  -4    9.21    2.37
   2  -7   4   14.11    2.99
  -2  -7  -4   12.93    2.69
  -2  -7  -4   12.41    2.73
   2  -7   4   17.80    3.05
  -2   7  -4    9.40    2.42
   2   7   4   10.23    2.57
  -2   7  -4   14.19    2.63
  -2   7  -4   12.54    2.69
  -2   7  -4   12.49    2.69
  -2  -7  -5 2476.21   46.62
   2  -7   5 2384.58   47.56
  -2  -7  -5 2365.10   46.14
   2  -7   5 2570.89   47.78
  -2   7  -5 2409.25   48.61
  -2   7  -5 2377.64   45.72
   2   7   5 2312.84   48.69
  -2  -7  -5 2396.84   47.44
   2   7   5 2300.88   44.60
   2   7   5 2443.96   46.02
   2  -7   5 2516.47   47.68
  -2   7  -5 2141.97   45.11
   2  -7   5 2193.40   45.48
  -2  -7  -6  977.79   25.28
   2  -7   6  873.40   25.42
  -2  -7  -6  907.71   25.06
   2  -7   6  881.69   25.36
  -2   7  -6  928.16   25.05
   2   7   6  881.21   27.10
  -2  -7  -6  925.55   26.20
  -2   7  -6  927.86   25.82
   2   7   6  914.68   24.40
   2  -7   6  967.21   26.03
   2  -7   6  950.70   25.49
  -2  -7  -7   89.39    6.87
  -2  -7  -7   81.62    6.97
   2  -7   7   96.92    7.67
   2   7   7   98.86    7.35
  -2   7  -7  105.16    7.82
   2  -7   7  103.70    7.61
  -2  -7  -8   47.46    4.92
  -2  -7  -8   61.13    6.02
   2   7   8   59.13    5.76
   2  -7   8   65.20    6.19
  -2   7  -8   52.30    5.21
   2  -7   8   60.49    5.84
  -2   7  -9   51.43    5.14
  -2  -7  -9   40.17    4.58
   2  -7   9   53.51    5.33
   2   7   9   38.48    4.45
   2   7   9   37.10    4.53
   2  -7   9   49.77    5.06
  -2  -7 -10    2.58    1.23
  -2   7 -10    0.25    0.87
   2   7  10   -0.38    1.62
  -2  -7 -10   -0.39    1.28
   2  -7  10    4.13    1.83
  -2   7 -10    1.60    1.40
   2   7  10    0.77    1.50
  -2  -7 -11   68.89    4.89
   2   7  11   57.74    4.47
  -2  -7 -11   65.49    4.77
  -2   7 -11   55.36    4.34
   2   7  11   69.97    5.09
   2  -7  11   65.64    4.82
  -2  -7 -12    2.43    0.88
  -2  -7 -12    2.54    0.92
   2   7  12    4.31    1.24
  -2   8  13   34.90    3.22
   2  -8 -13   29.71    2.55
  -2  -8  13   33.67    3.19
   2  -8 -13   33.99    2.78
  -2   8  12    1.78    1.51
   2  -8 -12    2.55    1.06
  -2  -8  12    1.50    1.23
  -2   8  11   98.54    7.50
   2  -8 -11   92.87    6.11
   2  -8 -11   81.84    5.37
  -2  -8  11   94.68    6.39
  -2  -8  11   93.73    7.08
  -2  -8  10   17.85    2.88
  -2   8  10   13.73    3.36
   2  -8 -10   19.19    2.88
  -2  -8  10   12.73    3.12
  -2  -8  10   18.86    3.21
  -2   8   9   31.58    5.12
  -2  -8   9   34.28    4.17
   2  -8  -9   26.24    3.68
  -2   8   9   36.68    4.64
   2  -8  -9   29.70    3.68
  -2  -8   9   27.27    3.88
  -2  -8   9   34.82    5.23
  -2  -8   8    2.68    1.84
   2  -8  -8    5.19    1.91
  -2   8   8    0.47    1.75
  -2  -8   8   -0.92    1.48
  -2   8   8    1.69    1.68
   2  -8  -8    1.80    1.75
  -2  -8   8    0.85    1.91
  -2   8   7  489.94   19.73
  -2  -8   7  483.40   16.00
   2   8  -7  488.40   17.30
  -2  -8   7  475.33   15.99
   2  -8  -7  417.12   15.84
   2   8  -7  421.29   18.00
  -2   8   7  427.17   16.77
   2  -8  -7  475.33   17.82
  -2  -8   7  380.80   17.10
   2  -8  -7  517.25   16.90
  -2   8   7  482.87   18.37
  -2  -8   7  503.45   19.30
   2  -8  -7  489.93   16.25
   2   8  -6   75.68    6.15
  -2  -8   6   75.17    6.43
  -2  -8   6   64.37    5.45
  -2  -8   6   73.65    5.79
   2  -8  -6   67.53    6.02
   2   8  -6   62.31    6.50
  -2   8   6   62.39    5.97
   2  -8  -6   71.66    6.48
  -2  -8   6   71.27    6.68
   2  -8  -6   68.91    5.81
   2  -8  -6   69.76    5.87
  -2   8   6   71.34    6.83
  -2  -8   6   66.93    6.77
   2  -8  -6   66.25    5.63
  -2  -8   5    0.81    1.07
  -2  -8   5    0.52    1.18
   2  -8  -5    2.45    1.35
   2  -8  -5    2.18    1.54
   2   8  -5    0.94    1.23
   2  -8  -5    0.71    1.15
  -2  -8   5    1.30    1.26
   2   8  -5   -3.55    1.84
  -2   8   5    2.05    1.53
   2  -8  -5    0.79    1.30
  -2   8   5    0.55    1.77
   2  -8  -5    1.47    1.23
  -2  -8   5    4.44    1.91
  -2  -8   4   82.76    6.02
   2   8  -4   82.26    5.88
  -2  -8   4   84.47    6.46
  -2   8   4   89.71    6.52
   2  -8  -4   82.75    6.53
  -2   8   4   84.57    6.50
   2   8  -4   82.60    7.00
   2  -8  -4   87.25    6.44
  -2  -8   4   71.69    5.90
   2  -8  -4   80.23    5.88
   2  -8  -4   71.70    5.75
  -2   8   4   79.91    6.80
   2  -8  -4   76.44    5.89
  -2  -8   4   82.47    7.32
  -2   8   4   73.80    6.21
   2  -8  -4   90.30    6.37
   2   8  -3  226.04   10.25
  -2  -8   3  270.38   11.52
   2   8  -3  252.52   10.33
  -2  -8   3  237.81   10.30
  -2   8   3  250.45   10.96
  -2  -8   3  254.50   10.92
   2  -8  -3  246.71   11.32
   2   8  -3  234.17   11.74
   2  -8  -3  246.97   10.71
   2  -8  -3  262.80   10.87
  -2   8   3  258.41   12.28
   2  -8  -3  256.50   10.96
   2  -8  -3  255.65   10.87
  -2  -8   3  259.58   12.95
  -2   8   3  234.33   11.39
  -2   8   3  230.97   11.40
  -2  -8   2   28.66    3.63
   2   8  -2   24.59    3.26
   2   8  -2   27.70    3.26
   2  -8  -2   22.40    3.21
  -2  -8   2   27.55    3.36
  -2   8   2   27.73    3.48
   2  -8  -2   26.79    3.74
   2   8  -2   31.50    4.19
  -2  -8   2   29.23    3.57
  -2   8   2   27.61    4.00
   2  -8  -2   28.70    3.54
   2  -8  -2   26.66    3.39
  -2   8   2   22.99    3.56
   2  -8  -2   24.67    3.30
  -2   8   2   23.00    3.57
   2   8  -1  459.47   15.26
  -2  -8   1  495.34   15.70
   2   8  -1  480.72   14.22
   2  -8  -1  465.09   15.83
  -2  -8   1  466.98   15.04
   2  -8  -1  460.63   15.74
   2   8  -1  481.48   17.10
   2   8  -1  487.94   15.56
  -2   8   1  479.89   15.25
  -2   8   1  503.15   15.85
   2  -8  -1  485.86   15.61
  -2  -8   1  469.01   15.03
  -2   8   1  443.10   16.47
  -2   8   1  421.58   16.26
  -2   8   1  480.54   16.81
   2  -8  -1  494.52   15.87
  -2   8   1  504.85   16.86
   2   8   0  225.60   10.19
  -2  -8   0  218.47    9.97
   2  -8   0  214.44   10.42
   2  -8   0  219.86   10.25
   2   8   0  220.90   11.04
   2   8   0  221.22   10.29
  -2   8   0  202.79    9.52
  -2  -8   0  208.76    9.64
  -2  -8   0  222.18    9.44
  -2   8   0  217.25   10.08
  -2  -8   0  212.70    9.63
  -2   8   0  180.71   10.08
  -2   8   0  221.01   10.92
   2  -8   0  221.02   10.29
  -2   8   0  212.41   10.60
   2   8   1   11.63    2.52
  -2  -8  -1    9.07    2.12
   2  -8   1   12.62    2.80
  -2   8  -1    8.99    2.25
  -2  -8  -1   11.03    2.30
   2   8   1   12.34    2.60
   2   8   1    5.80    2.03
  -2  -8  -1   10.25    2.28
  -2   8  -1   10.27    2.15
  -2  -8  -1    4.59    1.57
   2   8   1   14.42    2.69
  -2   8  -1   11.06    2.67
  -2   8  -1   11.75    2.64
  -2  -8  -2   25.70    3.56
   2  -8   2   27.80    3.94
   2   8   2   26.24    3.52
   2  -8   2   27.33    3.51
  -2   8  -2   26.24    3.51
   2  -8   2   26.79    3.21
  -2   8  -2   28.11    3.59
   2   8   2   24.48    3.74
   2   8   2   27.63    3.90
  -2  -8  -2   26.22    3.57
  -2   8  -2   25.71    3.57
   2   8   2   23.39    3.32
  -2  -8  -2   26.27    3.47
  -2  -8  -2   21.41    3.06
  -2   8  -2   28.85    4.05
  -2   8  -2   25.70    3.92
  -2  -8  -3  866.75   22.94
   2  -8   3  854.37   23.91
   2   8   3  874.25   22.72
   2  -8   3  793.12   21.70
  -2   8  -3  855.00   23.64
  -2   8  -3  864.29   22.67
   2   8   3  774.24   23.55
  -2  -8  -3  869.00   23.35
  -2   8  -3  843.76   22.98
   2   8   3  885.49   22.92
   2   8   3  820.95   22.24
  -2  -8  -3  864.74   22.68
  -2   8  -3  859.75   24.34
  -2  -8  -3  758.35   21.43
  -2   8  -3  807.18   23.29
  -2  -8  -4  438.41   15.47
  -2  -8  -4  441.07   15.65
   2  -8   4  426.76   16.37
   2  -8   4  461.20   16.42
  -2   8  -4  412.09   16.40
  -2   8  -4  429.21   15.52
   2   8   4  403.02   16.63
  -2  -8  -4  433.41   16.15
  -2   8  -4  414.73   15.63
   2   8   4  456.01   15.83
  -2  -8  -4  410.54   15.10
   2   8   4  456.80   15.69
  -2   8  -4  424.45   16.36
  -2   8  -4  381.57   15.06
  -2  -8  -5   22.01    3.47
  -2  -8  -5   18.71    3.27
   2  -8   5   20.14    3.82
  -2  -8  -5   17.75    3.33
  -2  -8  -5   21.37    3.67
   2  -8   5   21.87    3.84
   2   8   5   23.22    4.14
  -2   8  -5   17.96    3.26
  -2   8  -5   23.34    3.92
   2  -8   5   19.60    3.53
  -2  -8  -5   25.45    3.78
   2   8   5   25.59    3.77
   2   8   5   18.35    3.14
  -2   8  -5   18.31    3.36
  -2  -8  -6  623.46   19.22
  -2  -8  -6  599.20   19.56
   2  -8   6  588.64   20.41
   2  -8   6  525.86   19.66
  -2  -8  -6  607.81   19.12
   2  -8   6  632.14   20.39
   2   8   6  592.83   19.04
  -2   8  -6  602.78   20.45
  -2   8  -6  546.95   18.51
  -2  -8  -7  159.28    9.07
  -2  -8  -7  150.17    9.40
  -2   8  -7  167.35    9.90
   2   8   7  162.57    9.37
   2  -8   7  160.13    9.70
  -2  -8  -7  151.91    9.09
   2  -8   7  159.39    9.15
  -2  -8  -8   31.26    3.78
  -2  -8  -8   68.45    5.91
  -2   8  -8   48.12    5.09
  -2  -8  -8   56.97    5.46
   2  -8   8   61.31    5.85
   2   8   8   56.80    5.50
   2  -8   8   45.96    4.76
  -2  -8  -9  273.23   11.53
  -2   8  -9  271.21   11.92
   2  -8   9  245.87   11.20
  -2  -8  -9  265.75   11.34
   2   8   9  279.81   11.80
   2  -8   9  269.55   11.25
   2   8   9  283.04   11.99
  -2  -8 -10    4.39    1.57
  -2   8 -10    3.72    1.23
   2   8  10    1.07    1.13
  -2  -8 -10    2.86    1.39
  -2   8 -10   -0.09    1.02
   2  -8  10    5.45    1.52
   2   8  10    3.75    1.62
  -2  -8 -11   25.85    2.74
   2   8  11   25.40    2.78
  -2   8 -11   21.08    2.54
   2   8  11   25.96    2.89
  -2  -8 -11   27.57    2.82
   2  -8  11   20.33    2.30
  -2   9  12   27.84    3.21
   2  -9 -12   32.64    2.94
  -2  -9  12   30.81    3.33
   2  -9 -12   32.36    2.94
  -2   9  11  122.54    7.80
   2  -9 -11  104.59    5.75
   2  -9 -11  115.73    6.37
  -2  -9  11  117.41    7.43
   2  -9 -10    6.71    1.75
  -2   9  10    9.52    2.78
   2  -9 -10    5.93    1.74
   2  -9 -10    5.85    1.75
  -2  -9  10    4.81    2.07
  -2   9   9  888.65   26.42
  -2  -9   9  824.44   21.65
   2  -9  -9  883.70   22.65
  -2   9   9  874.24   23.83
   2  -9  -9  828.52   21.74
   2  -9  -9  778.27   20.88
  -2  -9   9  887.67   25.68
  -2  -9   8    8.79    2.43
   2  -9  -8   11.47    2.49
  -2   9   8   15.34    3.96
   2  -9  -8   11.20    2.54
  -2   9   8   11.72    3.09
   2  -9  -8   12.96    3.00
  -2  -9   8    8.85    3.02
  -2   9   7  239.69   13.58
  -2  -9   7  228.35   10.63
   2  -9  -7  242.30   11.24
  -2   9   7  212.04   11.84
   2  -9  -7  224.46   10.90
  -2  -9   7  228.29   12.91
   2  -9  -7  242.04   11.00
   2   9  -6 1564.76   35.21
  -2  -9   6 1601.96   33.84
  -2   9   6 1384.73   34.72
   2   9  -6 1479.07   37.86
   2  -9  -6 1484.49   35.89
  -2  -9   6 1371.05   35.88
   2  -9  -6 1641.28   34.50
   2  -9  -6 1715.59   35.29
  -2   9   6 1704.63   38.51
  -2  -9   6 1654.29   39.14
   2  -9  -6 1706.55   35.01
   2   9  -5 3956.23   66.35
  -2  -9   5 3960.72   67.47
  -2  -9   5 3928.88   64.93
   2  -9  -5 3952.84   67.91
  -2   9   5 3685.72   67.17
   2   9  -5 3856.78   70.72
   2  -9  -5 3731.50   64.67
   2  -9  -5 3918.98   65.75
  -2   9   5 3994.85   69.84
  -2  -9   5 3860.94   71.10
   2  -9  -5 3829.41   65.43
   2  -9  -5 3770.06   65.27
  -2  -9   4   27.01    3.93
   2   9  -4   17.63    3.02
  -2  -9   4   21.44    3.24
   2  -9  -4   16.17    2.97
  -2   9   4   19.55    3.42
   2  -9  -4   15.59    3.01
   2   9  -4   16.60    3.46
  -2   9   4   17.08    3.24
  -2   9   4   17.46    3.53
   2  -9  -4   19.52    3.11
   2  -9  -4   22.86    3.39
  -2   9   4   20.56    3.33
  -2  -9   4   19.52    3.78
   2  -9  -4   18.93    3.06
   2   9  -3  163.38    8.87
   2   9  -3  175.62    9.05
  -2  -9   3  180.87    9.00
  -2  -9   3  186.84    9.68
  -2   9   3  190.25   10.04
   2  -9  -3  195.33   10.18
   2   9  -3  190.54   11.02
   2  -9  -3  172.59    9.11
   2  -9  -3  177.70    9.23
  -2   9   3  173.39   10.27
  -2  -9   3  186.64   11.22
   2  -9  -3  170.40    9.11
  -2   9   3  184.12   10.14
  -2   9   3  182.71   10.22
   2   9  -2    3.79    1.86
  -2  -9   2    5.34    1.66
  -2  -9   2    2.40    1.53
   2  -9  -2    4.34    1.61
  -2   9   2    1.53    1.42
  -2  -9   2    3.68    1.76
   2  -9  -2    2.58    1.66
   2   9  -2    3.34    2.01
  -2   9   2    8.86    2.50
   2  -9  -2    9.17    2.23
   2  -9  -2    3.31    1.52
   2  -9  -2    0.97    1.08
  -2   9   2    3.04    2.04
   2  -9  -2    0.98    1.26
  -2   9   2    4.53    2.28
   2   9  -1  400.88   14.52
  -2  -9   1  399.75   14.26
   2  -9  -1  411.84   15.24
  -2   9   1  404.93   15.03
   2  -9  -1  402.23   14.87
  -2  -9   1  400.58   14.29
   2   9  -1  386.91   16.06
  -2   9   1  396.67   15.90
  -2   9   1  396.23   15.65
  -2   9   1  409.85   15.67
   2  -9  -1  363.12   13.62
   2  -9  -1  413.36   14.76
  -2   9   1  377.96   15.03
   2   9   0   60.09    5.42
  -2  -9   0   52.77    4.96
   2  -9   0   58.45    5.54
  -2  -9   0   54.14    5.01
   2  -9   0   55.72    5.20
   2   9   0   57.90    6.04
   2   9   0   49.85    5.15
  -2   9   0   55.55    5.24
  -2   9   0   59.85    5.57
  -2   9   0   47.29    5.39
   2  -9   0   54.38    5.20
  -2   9   0   51.22    5.45
  -2   9   0   48.00    5.31
   2   9   1  327.18   13.04
  -2  -9  -1  339.69   13.10
   2  -9   1  348.22   14.11
   2  -9   1  312.66   12.39
   2   9   1  297.56   13.54
   2   9   1  315.44   13.75
  -2   9  -1  332.30   13.23
  -2  -9  -1  313.00   12.67
  -2   9  -1  295.92   12.98
   2  -9   1  308.82   12.08
  -2   9  -1  246.56   12.27
   2   9   1  284.24   11.82
  -2  -9  -1  288.97   11.79
  -2   9  -1  305.97   13.53
  -2   9  -1  337.75   14.26
   2   9   2    6.55    2.07
  -2  -9  -2    3.71    1.61
   2  -9   2    4.65    1.85
  -2   9  -2    6.38    2.20
   2  -9   2    4.88    1.84
  -2  -9  -2    5.35    1.78
   2   9   2    1.74    1.47
  -2  -9  -2    0.75    0.88
   2   9   2    2.00    1.30
  -2   9  -2    4.93    1.83
   2   9   2    6.75    2.21
   2   9   2    4.31    1.53
  -2  -9  -2    4.42    1.76
  -2   9  -2    8.86    2.55
  -2   9  -2   11.45    3.06
  -2  -9  -3   15.61    3.03
  -2  -9  -3   18.30    3.06
   2  -9   3   13.11    3.05
  -2   9  -3   18.83    3.51
  -2  -9  -3   15.38    3.04
   2  -9   3   17.50    3.02
   2   9   3   15.09    3.28
  -2   9  -3   15.52    2.93
   2   9   3   19.06    3.23
   2   9   3   20.80    3.21
   2   9   3   15.59    3.00
  -2  -9  -3   18.51    3.14
  -2   9  -3   14.19    3.15
  -2   9  -3   15.34    3.13
  -2  -9  -4   17.48    2.97
   2  -9   4   16.21    3.48
  -2  -9  -4   14.14    2.93
  -2   9  -4   11.10    2.78
  -2  -9  -4   18.91    3.41
   2  -9   4   14.68    2.92
  -2   9  -4   15.29    3.23
   2   9   4    9.48    2.80
  -2   9  -4   18.65    3.42
   2   9   4   14.75    2.75
   2   9   4   27.20    3.92
   2   9   4   16.60    3.21
   2  -9   4   14.90    3.27
  -2  -9  -4   18.31    3.33
  -2   9  -4   16.93    3.44
  -2   9  -4   14.32    3.03
  -2  -9  -5   24.82    3.65
   2  -9   5   32.80    4.62
   2   9   5   32.98    4.21
   2   9   5   33.36    4.11
  -2   9  -5   31.37    4.74
   2  -9   5   27.89    4.16
  -2  -9  -5   25.62    3.69
  -2  -9  -5   29.42    3.94
  -2   9  -5   33.33    4.46
  -2   9  -5   31.21    4.06
  -2  -9  -6    3.57    1.86
  -2  -9  -6    4.21    1.58
   2  -9   6    5.35    2.56
  -2  -9  -6    2.51    1.75
  -2   9  -6    2.95    2.06
   2   9   6    2.45    1.47
   2  -9   6    4.51    2.05
   2   9   6    1.61    1.67
  -2   9  -6    2.19    1.55
  -2  -9  -7  306.78   12.29
   2  -9   7  291.02   12.84
   2   9   7  294.02   12.61
  -2  -9  -7  304.59   12.72
  -2   9  -7  265.12   12.72
  -2  -9  -7  300.98   12.54
  -2   9  -8  790.64   21.90
  -2  -9  -8  828.17   21.68
   2  -9   8  748.56   21.32
   2   9   8  770.94   21.42
  -2  -9  -8  824.33   21.58
  -2   9  -9   66.67    5.61
  -2  -9  -9   73.07    5.41
   2   9   9   68.90    5.41
  -2  -9  -9   75.09    5.46
   2   9   9   76.64    5.64
  -2   9 -10   29.74    3.14
  -2  -9 -10   34.21    3.25
   2   9  10   28.79    3.20
  -2  -9 -10   28.29    3.00
  -2   9 -10   30.22    3.36
   2   9  10   36.15    3.49
   2   9  11  135.21    5.70
  -2  -9 -11  147.92    5.75
  -2  10  12    3.97    1.12
   2 -10 -12    6.04    1.16
  -2 -10  12    5.97    1.37
   2 -10 -12    4.28    1.00
  -2  10  11    0.18    1.06
   2 -10 -11    1.47    0.99
   2 -10 -11    0.40    0.62
  -2 -10  11    2.35    1.32
   2 -10 -11    0.56    0.88
  -2  10  10  132.14    8.18
   2 -10 -10  123.49    6.74
   2 -10 -10  121.28    6.50
   2 -10 -10  114.93    6.51
  -2 -10  10  136.14    8.21
  -2 -10   9    0.03    1.36
  -2  10   9    0.03    1.67
   2 -10  -9    0.15    1.20
   2 -10  -9   -0.19    0.98
  -2  10   9    0.05    0.94
  -2 -10   9   -0.23    1.97
   2 -10  -9    0.32    1.23
  -2  10   8  223.52   12.27
  -2 -10   8  230.36   10.20
   2 -10  -8  228.44   10.41
   2 -10  -8  219.90   10.20
  -2  10   8  211.74   11.09
   2 -10  -8  228.15   10.44
  -2 -10   8  218.30   11.95
  -2 -10   7   17.93    3.20
  -2  10   7   18.35    4.16
  -2  10   7   14.04    3.35
   2 -10  -7   13.81    2.83
   2 -10  -7   12.06    2.62
  -2 -10   7   14.68    3.57
   2 -10  -7   13.40    2.74
  -2 -10   6  344.17   13.21
   2 -10  -6  345.87   13.54
   2 -10  -6  359.57   13.90
  -2  10   6  371.84   15.72
  -2 -10   6  355.80   16.28
   2 -10  -6  359.72   13.88
  -2 -10   5   87.19    6.99
  -2 -10   5   90.41    6.46
   2 -10  -5   84.55    6.49
  -2  10   5   93.74    7.77
   2 -10  -5   81.41    6.46
  -2 -10   5   82.97    7.83
   2 -10  -5   79.13    6.31
  -2 -10   4  677.21   20.38
  -2 -10   4  714.87   19.46
  -2  10   4  565.49   20.15
  -2  10   4  600.78   20.18
   2  10  -4  604.24   21.71
   2 -10  -4  640.67   19.27
   2 -10  -4  635.82   19.29
  -2  10   4  649.16   21.39
  -2 -10   4  687.42   23.17
   2 -10  -4  670.16   19.67
  -2 -10   3  883.97   22.16
  -2 -10   3  839.81   23.06
   2 -10  -3  890.11   23.88
   2  10  -3  805.36   22.15
  -2  10   3  778.83   23.76
   2 -10  -3  910.35   24.62
  -2  10   3  832.21   24.21
   2  10  -3  833.85   25.88
   2 -10  -3  867.27   22.95
   2 -10  -3  797.60   22.18
  -2  10   3  910.48   25.83
  -2 -10   3  837.05   26.00
   2 -10  -3  807.09   22.01
  -2  10   3  857.79   24.00
   2 -10  -3  861.72   22.98
  -2 -10   2  211.59   10.41
  -2 -10   2  203.79    9.49
   2 -10  -2  206.56   10.61
   2  10  -2  212.13   10.30
  -2  10   2  189.98   10.75
   2 -10  -2  206.79   10.90
   2  10  -2  226.52   12.58
   2 -10  -2  197.93   10.10
  -2  10   2  215.82   11.71
  -2 -10   2  235.10   12.72
  -2  10   2  209.39   11.08
   2 -10  -2  182.76    9.39
   2 -10  -2  206.73   10.30
  -2  10   2  202.48   10.95
  -2 -10   1  152.76    8.77
   2 -10  -1  149.41    9.07
   2  10  -1  163.83    9.14
  -2  10   1  161.76    9.86
   2 -10  -1  150.14    9.15
   2  10  -1  153.53   10.39
  -2  10   1  173.19   10.04
  -2  10   1  166.63   10.27
  -2  10   1  159.75    9.68
   2 -10  -1  161.50    9.12
  -2  10   1  151.43    9.44
   2 -10   0  253.50   12.19
   2  10   0  245.52   11.37
  -2 -10   0  248.97   11.32
   2  10   0  221.66   12.42
   2 -10   0  252.35   11.19
  -2  10   0  255.38   12.49
  -2  10   0  270.28   12.91
  -2  10   0  257.20   12.77
   2 -10   0  238.16   11.20
  -2  10   0  253.86   12.43
  -2  10   0  262.32   12.57
   2  10   1    2.59    1.70
  -2 -10  -1    2.91    1.72
   2 -10   1    2.63    1.51
  -2  10  -1    3.03    1.59
   2 -10   1    2.37    1.36
   2  10   1    0.90    1.40
  -2  10  -1   -0.01    1.24
  -2  10  -1    5.33    1.96
   2  10   1   -0.31    1.60
  -2  10  -1    3.03    2.25
  -2  10  -1    4.03    2.39
  -2 -10  -2   19.06    3.22
   2 -10   2   18.85    3.59
  -2  10  -2   12.96    3.03
   2 -10   2   19.33    3.12
   2  10   2    8.50    2.56
  -2  10  -2   15.10    3.11
   2  10   2   23.82    3.45
   2  10   2   15.60    3.05
   2  10   2   17.80    3.23
  -2 -10  -2   20.82    3.23
  -2  10  -2   24.19    4.08
  -2  10  -2   21.53    3.94
   2 -10   3  175.49   10.50
  -2 -10  -3  179.30    9.68
   2 -10   3  153.10    9.39
   2  10   3  134.88    9.93
  -2  10  -3  147.99    9.49
  -2  10  -3  161.17   10.19
   2  10   3  171.48    9.32
   2  10   3  179.72    9.65
   2  10   3  168.47    9.23
  -2 -10  -3  176.68    9.37
  -2  10  -3  178.40   10.56
  -2 -10  -3  173.07    9.18
  -2  10  -3  169.90   10.16
   2 -10   4  129.92    9.03
  -2 -10  -4  144.48    8.65
   2  10   4  139.47    8.48
   2  10   4  136.52    8.33
  -2 -10  -4  139.44    8.39
   2 -10   4  142.38    9.03
   2  10   4  130.71    8.01
  -2 -10  -4  142.27    8.34
  -2  10  -4  121.53    8.75
  -2  10  -4  134.65    8.82
  -2 -10  -5  104.16    7.22
   2 -10   5   95.38    7.77
   2  10   5  107.59    7.20
  -2  10  -5  104.25    8.22
   2  10   5  111.94    7.67
  -2 -10  -5  110.24    7.48
   2 -10   5  108.03    7.79
  -2  10  -5   96.45    7.49
  -2 -10  -5  107.71    7.20
  -2  10  -5  101.08    7.36
  -2 -10  -6   93.13    6.54
   2 -10   6   95.29    7.71
   2  10   6   98.46    7.06
   2  10   6   70.70    5.54
   2 -10   6  108.57    7.54
  -2  10  -6   92.26    7.60
  -2 -10  -6   99.65    7.04
  -2 -10  -6  101.17    6.94
  -2  10  -6   93.52    7.01
  -2 -10  -7    1.54    1.31
   2  10   7    2.20    1.55
   2 -10   7    1.70    1.37
  -2  10  -7    3.83    1.66
  -2 -10  -7    0.81    1.34
  -2  10  -8  167.21    9.10
  -2  10  -8  176.52    9.06
  -2 -10  -8  186.39    8.79
   2 -10   8  179.08    8.68
   2  10   8  175.33    8.81
   2  10   8  183.28    8.77
  -2 -10  -8  173.99    8.39
  -2  10  -9   85.66    5.85
  -2 -10  -9   88.26    5.37
   2  10   9   81.35    5.38
  -2 -10  -9   87.84    5.32
   2  10   9   77.85    5.09
  -2 -10 -10  117.50    5.39
   2  10  10  112.60    5.52
  -2  10 -10  112.32    5.90
  -2 -10 -10  125.95    5.50
  -2  11  11   95.24    5.25
   2 -11 -11   93.68    4.57
   2 -11 -11   94.35    4.54
  -2 -11  11   90.84    5.04
  -2  11  10    1.36    0.99
   2 -11 -10    1.72    1.04
   2 -11 -10    0.91    1.00
  -2 -11  10    0.98    1.05
   2 -11 -10    0.58    0.85
  -2  11   9  100.21    7.09
   2 -11  -9   95.87    5.76
   2 -11  -9   88.53    5.66
  -2  11   9   90.17    5.97
   2 -11  -9   92.72    5.72
   2 -11  -9   97.55    5.90
  -2 -11   9  110.76    7.33
  -2  11   8  768.64   22.72
  -2 -11   8  727.41   18.91
   2 -11  -8  726.80   19.36
   2 -11  -8  715.54   19.26
  -2  11   8  755.39   21.03
   2 -11  -8  762.54   19.71
  -2 -11   8  766.17   22.55
  -2 -11   7   32.89    3.83
  -2  11   7   32.73    4.55
   2 -11  -7   34.51    3.99
   2 -11  -7   33.02    3.94
  -2  11   7   36.85    4.58
   2 -11  -7   35.68    4.05
  -2 -11   7   30.15    4.55
  -2 -11   6  343.25   12.85
   2  11  -6  402.96   14.15
   2 -11  -6  343.27   13.30
   2 -11  -6  350.89   13.52
  -2  11   6  369.57   15.10
  -2 -11   6  358.45   15.85
   2 -11  -6  346.69   13.33
  -2 -11   5    9.10    2.46
  -2 -11   5   11.45    2.82
   2 -11  -5   10.56    2.53
   2 -11  -5   10.86    2.57
   2 -11  -5   11.24    2.56
  -2  11   5   13.12    3.56
  -2 -11   5   11.03    3.08
   2 -11  -5   11.08    2.64
  -2 -11   4  283.56   11.56
   2 -11  -4  290.72   12.67
  -2 -11   4  287.52   12.69
   2  11  -4  290.36   12.08
   2 -11  -4  265.19   11.77
   2 -11  -4  278.08   12.07
  -2  11   4  276.84   13.30
   2 -11  -4  285.38   11.68
  -2 -11   4  296.52   14.61
   2 -11  -4  284.88   12.14
  -2 -11   3  358.08   13.01
   2 -11  -3  357.21   14.36
  -2 -11   3  365.67   14.24
   2 -11  -3  362.33   14.08
   2  11  -3  373.56   14.23
  -2  11   3  350.89   15.19
  -2 -11   3  347.28   15.97
   2 -11  -3  326.28   12.68
  -2  11   3  351.05   14.21
   2 -11  -3  364.87   14.04
  -2 -11   2  495.78   16.83
   2 -11  -2  478.84   17.20
   2  11  -2  519.17   16.74
  -2 -11   2  463.89   15.03
  -2  11   2  517.07   18.83
   2  11  -2  516.47   17.32
  -2 -11   2  506.20   19.40
  -2  11   2  514.21   17.89
   2 -11  -2  486.18   16.73
  -2  11   2  465.07   17.31
  -2 -11   1   91.98    6.88
   2 -11  -1   83.37    6.90
   2  11  -1   96.33    6.92
  -2  11   1   92.11    7.17
   2  11  -1   88.85    6.89
   2  11  -1   93.78    7.07
  -2  11   1   93.86    7.66
  -2  11   1   86.56    7.17
  -2  11   1   94.35    7.39
  -2 -11   0  657.55   19.97
   2 -11   0  709.17   21.74
  -2  11   0  728.97   22.09
   2  11   0  699.54   20.74
   2  11   0  709.75   20.76
  -2  11   0  680.78   21.91
  -2  11   0  678.20   21.52
  -2  11   0  647.45   21.02
  -2 -11  -1  479.64   16.50
   2 -11   1  458.55   17.31
   2  11   1  489.13   16.76
   2  11   1  505.30   17.09
  -2  11  -1  468.78   17.32
  -2  11  -1  482.59   18.00
  -2  11  -1  505.20   18.22
  -2  11  -1  488.74   17.81
  -2 -11  -2  107.63    7.39
   2 -11   2  121.14    8.52
   2  11   2  109.10    7.52
   2  11   2  113.01    7.70
  -2  11  -2  128.44    9.04
  -2  11  -2  114.13    8.33
  -2  11  -2  108.31    8.15
  -2 -11  -3    5.74    1.83
  -2 -11  -3    4.85    2.01
   2 -11   3    8.11    2.71
   2  11   3   10.63    2.55
  -2  11  -3    7.53    2.60
   2  11   3    8.39    2.28
  -2 -11  -3    8.00    2.15
   2  11   3    6.00    2.04
  -2  11  -3    9.12    2.83
  -2  11  -3    6.25    2.24
  -2 -11  -4  356.55   13.48
   2 -11   4  340.52   14.69
   2  11   4  343.56   13.12
   2  11   4  348.50   13.50
  -2  11  -4  359.20   15.15
   2  11   4  367.98   13.78
  -2 -11  -4  348.29   13.29
   2 -11   4  373.00   14.48
  -2  11  -4  351.66   14.73
  -2 -11  -4  341.16   12.96
  -2  11  -4  336.77   13.99
  -2 -11  -5   97.15    6.53
   2 -11   5  100.24    7.59
   2  11   5   94.98    6.76
   2  11   5   95.96    6.56
   2 -11   5  107.69    7.23
  -2  11  -5  109.14    8.02
  -2 -11  -5  100.49    6.38
  -2 -11  -5  106.47    7.03
  -2  11  -5  102.45    7.34
  -2 -11  -5  102.55    6.74
  -2 -11  -6  124.33    6.97
   2 -11   6  108.08    7.87
   2  11   6  114.41    6.79
  -2  11  -6  114.72    7.92
  -2 -11  -6  126.04    7.40
   2 -11   6  118.41    7.26
   2  11   6  117.38    7.39
  -2  11  -6  109.00    7.18
  -2 -11  -6  111.86    6.85
  -2  11  -7   24.75    3.54
  -2 -11  -7   25.83    3.28
   2 -11   7   21.96    2.95
   2  11   7   26.49    3.46
  -2 -11  -7   25.82    3.09
   2  11   7   24.53    3.02
  -2  11  -8   53.63    4.75
  -2  11  -8   48.96    4.32
   2  11   8   49.05    4.21
  -2 -11  -8   54.88    3.97
   2 -11   8   42.61    3.57
  -2 -11  -8   54.13    4.26
  -2 -11  -8   52.54    4.04
  -2  11  -9   67.03    4.54
  -2 -11  -9   56.32    3.53
   2  11   9   58.65    4.09
  -2 -11  -9   59.81    3.76
  -2  11  -9   60.64    4.38
  -2  12  10  248.02    8.86
   2 -12 -10  259.20    7.97
   2 -12 -10  252.59    7.91
  -2 -12  10  261.91    8.92
  -2  12   9    2.10    1.43
   2 -12  -9   -0.32    0.57
  -2  12   9    0.70    0.77
   2 -12  -9   -0.47    1.04
  -2 -12   9    1.12    1.14
   2 -12  -9    0.15    0.60
   2 -12  -9    0.26    0.79
  -2  12   8    1.64    1.13
   2 -12  -8   -0.39    0.97
  -2  12   8    1.88    1.03
   2 -12  -8    0.63    1.14
   2 -12  -8    0.73    0.75
  -2 -12   8   -0.60    1.31
   2 -12  -8    3.00    1.37
  -2  12   7   48.71    5.20
   2 -12  -7   55.57    4.71
   2 -12  -7   53.12    4.56
  -2  12   7   52.31    5.01
  -2 -12   7   51.96    5.31
   2 -12  -7   48.19    4.07
   2 -12  -7   53.63    4.54
  -2  12   6  327.19   14.13
  -2 -12   6  293.75   11.14
   2 -12  -6  307.66   12.08
   2 -12  -6  310.47   11.84
   2  12  -6  330.75   12.03
  -2  12   6  307.04   13.05
  -2 -12   6  341.12   14.51
   2 -12  -6  286.52   10.79
   2 -12  -6  314.73   11.87
   2 -12  -5  270.71   11.53
  -2 -12   5  253.28   10.39
   2  12  -5  282.37   11.58
   2 -12  -5  233.27   10.44
  -2  12   5  251.25   11.94
  -2 -12   5  256.19   12.79
   2 -12  -5  256.87   10.20
   2 -12  -5  264.93   11.03
  -2 -12   4   67.40    5.87
  -2 -12   4   65.07    5.17
   2 -12  -4   65.11    5.81
  -2  12   4   76.25    6.72
   2  12  -4   64.18    5.30
   2  12  -4   66.35    5.78
  -2 -12   4   66.61    6.53
   2 -12  -4   57.61    5.17
  -2 -12   3    1.00    1.01
  -2 -12   3    4.28    2.09
   2 -12  -3    4.72    1.87
  -2  12   3    4.70    2.18
   2  12  -3    1.89    1.70
   2  12  -3    0.79    1.40
  -2  12   3    3.79    1.76
  -2 -12   3    2.97    2.08
   2 -12  -3    3.30    1.45
  -2 -12   2   53.51    5.26
   2 -12  -2   53.20    5.50
   2  12  -2   49.44    5.07
   2  12  -2   58.87    5.58
  -2  12   2   56.23    5.85
   2 -12  -2   58.08    5.29
  -2 -12   2   56.74    6.34
  -2  12   2   39.30    4.52
  -2 -12   1  147.37    8.74
   2 -12  -1  149.35    9.20
   2  12  -1  154.51    8.96
   2  12  -1  153.41    8.93
  -2  12   1  152.57    8.81
  -2  12   1  154.25    9.60
  -2 -12   1  163.64   10.32
  -2  12   1  145.38    9.05
  -2  12   1  152.53    9.24
  -2 -12   0  952.00   24.73
   2 -12   0  988.37   26.28
   2  12   0  995.90   25.23
  -2  12   0  953.27   25.52
  -2  12   0  942.32   25.96
   2  12   0  996.83   25.24
  -2  12   0  964.57   25.99
  -2  12   0  949.28   25.80
  -2 -12  -1   12.77    2.85
   2 -12   1   15.82    3.20
  -2  12  -1   14.66    2.90
   2  12   1   18.73    3.42
   2  12   1   15.96    3.02
  -2  12  -1   15.38    3.06
  -2  12  -1   18.63    3.51
  -2  12  -1   17.48    3.66
   2 -12   2  173.81   10.08
  -2 -12  -2  162.55    8.88
   2  12   2  171.54    9.35
  -2  12  -2  175.16   10.05
   2  12   2  163.03    9.04
  -2  12  -2  163.81    9.70
  -2  12  -2  160.71    9.66
  -2 -12  -3  123.07    7.49
   2 -12   3  145.23    9.04
   2  12   3  140.62    8.24
  -2  12  -3  148.75    9.20
   2  12   3  104.49    7.02
   2 -12   3  116.62    7.57
  -2  12  -3  132.58    8.70
  -2  12  -3  137.19    8.58
  -2 -12  -4  149.22    7.95
   2 -12   4  156.30    9.26
   2  12   4  158.14    8.46
  -2  12  -4  150.07    9.16
   2 -12   4  156.91    8.48
   2  12   4  147.63    8.04
   2  12   4  150.71    8.09
  -2  12  -4  161.98    9.26
  -2 -12  -5   62.93    4.86
   2 -12   5   65.63    5.81
   2  12   5   66.90    5.12
  -2  12  -5   70.32    5.95
   2 -12   5   67.28    5.25
   2  12   5   62.32    5.04
  -2  12  -5   62.52    5.43
  -2 -12  -5   62.45    4.83
   2 -12   6  361.26   13.35
  -2  12  -6  352.24   13.14
   2 -12   6  337.39   11.49
   2  12   6  353.85   12.25
  -2 -12  -6  351.84   11.58
  -2  12  -6  353.76   12.40
  -2  12  -7   45.54    4.22
  -2  12  -7   50.69    4.42
  -2 -12  -7   40.01    3.16
   2  12   7   42.37    3.79
  -2 -12  -7   42.18    3.47
  -2  12  -8  135.54    6.59
  -2  12  -8  131.88    6.30
   2  12   8  142.55    6.32
  -2 -13   9    4.72    1.20
   2 -13  -9    5.12    1.07
  -2  13   8  210.49    8.68
   2 -13  -8  186.20    7.26
  -2  13   8  190.98    7.71
   2 -13  -8  202.68    7.49
  -2 -13   8  210.92    8.71
   2  13  -8  193.27    7.43
  -2  13   7    5.70    1.80
   2 -13  -7    5.04    1.42
  -2  13   7    3.85    1.48
  -2 -13   7    2.82    1.11
   2 -13  -7    3.20    1.27
  -2  13   6  443.66   15.05
   2 -13  -6  422.33   13.34
  -2  13   6  426.10   14.21
   2  13  -6  389.63   12.30
  -2 -13   6  430.38   15.09
   2 -13  -6  385.98   12.49
  -2  13   5    2.60    1.79
   2 -13  -5    0.16    1.12
  -2  13   5    0.74    1.55
   2  13  -5    1.53    1.31
  -2 -13   5   -0.88    1.46
   2 -13  -5    2.11    1.29
   2 -13  -4    0.96    1.53
   2  13  -4    0.12    1.42
  -2  13   4    0.73    1.73
   2  13  -4   -0.45    1.13
  -2 -13   4    1.53    1.67
   2 -13  -4    0.97    0.97
  -2 -13   3   98.74    6.79
   2 -13  -3  116.36    7.37
   2  13  -3  128.98    7.58
   2  13  -3  117.33    6.99
  -2  13   3  117.55    7.90
  -2 -13   3  105.03    7.81
  -2 -13   2  406.84   14.25
   2 -13  -2  407.52   14.76
   2  13  -2  437.45   14.85
   2  13  -2  413.61   14.30
  -2  13   2  414.35   15.44
  -2 -13   2  426.65   16.31
  -2  13   2  388.27   14.05
  -2 -13   1   38.26    4.30
   2 -13  -1   35.83    4.27
   2  13  -1   41.71    4.51
  -2  13   1   41.98    4.73
   2  13  -1   37.45    4.34
  -2 -13   1   43.30    5.06
  -2  13   1   35.29    4.18
  -2 -13   0  126.43    7.63
   2 -13   0  125.07    7.99
   2  13   0  118.99    7.47
  -2  13   0  125.98    7.64
   2  13   0  127.86    7.74
  -2  13   0  118.70    7.75
  -2 -13   0  120.20    8.25
  -2  13   0  115.11    7.65
  -2 -13  -1   17.57    2.93
   2 -13   1   20.61    3.41
  -2  13  -1   15.18    2.70
   2  13   1   22.14    3.40
  -2  13  -1   13.90    2.77
   2  13   1   15.55    2.90
  -2  13  -1   17.54    3.33
  -2 -13  -2   24.26    3.26
   2 -13   2   29.53    4.00
   2  13   2   26.36    3.56
  -2  13  -2   25.23    3.60
   2 -13   2   24.59    3.32
   2  13   2   30.56    3.72
  -2  13  -2   26.29    3.72
  -2 -13  -3    2.64    1.04
   2 -13   3    4.66    2.00
   2 -13   3    4.80    1.53
   2  13   3    4.11    1.69
  -2  13  -3    2.69    1.85
   2  13   3    5.06    1.91
  -2  13  -3    6.76    2.14
  -2 -13  -4  488.26   14.08
   2 -13   4  485.55   15.66
   2 -13   4  450.56   13.67
   2  13   4  467.31   14.36
  -2  13  -4  469.93   15.48
   2  13   4  452.17   13.82
  -2  13  -4  457.95   15.04
   2 -13   5    2.00    1.20
  -2 -13  -5    0.94    0.75
   2  13   5    3.01    1.08
  -2  13  -5    1.83    1.36
  -2  13  -5    3.12    1.40
  -2  13  -6    2.00    1.29
  -2 -13  -6    2.55    0.83
   2  13   6    1.99    1.01
  -2  13  -6    2.37    1.23
  -2  13  -7   42.05    3.41
  -2  13  -7   43.72    3.52
  -2  14   7   27.03    2.73
   2 -14  -7   28.84    2.60
  -2  14   7   27.83    2.67
   2 -14  -7   24.19    2.30
   2  14  -7   33.02    2.81
  -2 -14   7   35.30    3.22
  -2  14   6   99.04    5.83
   2 -14  -6  104.84    5.53
  -2  14   6  103.23    5.83
   2 -14  -6   89.13    4.81
   2  14  -6  107.93    5.71
  -2 -14   6   98.79    5.93
  -2  14   5   36.52    3.71
   2 -14  -5   38.55    3.57
  -2  14   5   38.24    3.87
   2  14  -5   37.48    3.38
  -2 -14   5   43.86    4.21
   2 -14  -5   33.78    3.10
  -2  14   4  293.00   11.49
   2 -14  -4  332.87   11.45
  -2  14   4  312.65   11.63
   2  14  -4  322.58   10.99
  -2 -14   4  320.55   12.25
   2 -14  -3   47.08    4.31
   2  14  -3   50.42    4.16
  -2  14   3   47.99    4.63
   2  14  -3   47.83    4.31
  -2 -14   3   57.29    5.15
   2 -14  -2  454.80   14.67
   2  14  -2  453.55   13.99
  -2  14   2  460.05   15.10
   2  14  -2  480.58   14.65
  -2 -14   2  464.26   15.70
  -2 -14   1    8.89    2.04
   2 -14  -1    8.35    2.21
  -2  14   1    7.41    2.04
   2  14  -1    9.01    2.10
   2  14  -1    8.03    2.07
  -2 -14   1    8.36    2.04
  -2 -14   0  365.79   12.41
   2 -14   0  384.22   13.28
   2  14   0  376.83   12.72
  -2  14   0  327.23   11.69
  -2  14   0  357.22   12.68
   2  14   0  388.63   12.94
  -2 -14   0  351.15   13.33
  -2  14   0  354.91   12.67
   2  14   0  358.20   11.76
  -2 -14  -1   -0.05    1.06
   2 -14   1    1.71    1.25
   2 -14   1    1.18    0.96
   2  14   1    2.63    1.59
   2  14   1    2.86    1.63
  -2  14  -1    1.22    1.23
  -2 -14  -1    0.78    1.23
  -2  14  -1   -0.49    1.23
   2  14   1    1.54    0.94
  -2  14  -2   51.02    4.20
  -2 -14  -2   55.20    4.36
   2 -14   2   50.04    4.51
   2  14   2   52.39    4.41
  -2  14  -2   56.26    4.65
   2 -14   2   48.14    3.88
   2  14   2   50.83    4.30
  -2 -14  -2   53.26    4.69
  -2  14  -2   56.91    4.78
  -2 -14  -3    2.59    1.08
   2 -14   3    0.04    1.07
   2  14   3   -0.79    1.22
  -2  14  -3   -0.55    1.22
   2  14   3    0.92    1.38
  -2  14  -3    2.33    1.54
  -2 -14  -3    2.54    1.37
  -2  14  -4  129.24    6.52
   2 -14   4  138.73    6.90
  -2  14  -4  139.25    6.94
   2  14   4  116.06    5.71
  -2  14  -4  123.21    6.41
  -2 -14  -4  106.44    5.93
  -2  14  -5    0.33    0.76
  -2  14  -5    0.61    0.93
  -2  14  -6   43.71    3.20
  -2  14  -6   43.14    3.23
   2 -15  -5   37.63    2.97
  -2  15   5   35.69    3.05
   2  15  -5   39.67    3.03
  -2 -15   5   34.02    3.05
   2 -15  -4   23.96    2.58
  -2  15   4   24.16    2.77
   2  15  -4   26.46    2.62
  -2 -15   4   27.72    2.93
   2  15  -4   28.07    2.75
   2 -15  -3   43.22    3.58
  -2  15   3   39.57    3.58
   2  15  -3   41.14    3.44
  -2 -15   3   43.96    3.79
   2  15  -3   42.08    3.42
   2 -15  -2  113.31    6.02
  -2  15   2  118.35    6.29
   2  15  -2  130.29    6.31
  -2 -15   2  122.62    6.56
   2  15  -2  121.25    5.91
   2 -15  -1   16.65    2.38
  -2  15   1   17.79    2.47
   2  15  -1   20.56    2.57
  -2 -15   1   21.35    2.82
   2  15  -1   15.84    2.00
   2  15  -1   20.42    2.41
   2 -15   0   68.13    4.62
  -2  15   0   50.10    3.81
   2 -15   0   50.11    3.45
   2  15   0   65.70    4.48
  -2 -15   0   64.30    4.70
   2  15   0   57.20    3.74
   2 -15   1   63.13    4.39
   2  15   1   62.02    4.27
  -2 -15  -1   62.77    4.52
   2 -15   2  290.90    9.63
  -2  15  -2  274.27    9.05
   2  15   2  289.55    9.27
   2 -15   3   29.28    2.79
  -2  15  -3   27.99    2.67
   2  15   3   24.06    2.36
   2 -15   4    5.96    1.24
  -2  15  -4    4.21    1.03
  -3   0  14  282.07    9.57
  -3   0  13    1.44    1.55
  -3   0  13    1.53    1.50
  -3   0  12  224.96   11.49
  -3   0  12  208.02   10.35
  -3   0  11    1.45    2.17
  -3   0  11   -2.34    1.99
  -3   0  10   77.32    6.93
  -3   0  10   65.39    6.14
  -3   0  10   70.84    7.42
  -3   0   9   -0.73    1.25
  -3   0   9    1.23    1.37
  -3   0   9   -0.28    1.41
   3   0  -9   -2.04    1.46
  -3   0   9   -0.87    1.91
  -3   0   9   -0.33    1.90
  -3   0   8  475.49   16.66
  -3   0   8  499.04   17.53
   3   0  -8  511.09   17.82
  -3   0   8  502.43   16.59
  -3   0   8  503.50   19.33
  -3   0   8  454.57   16.71
   3   0  -7    0.01    0.90
  -3   0   7   -1.25    1.17
  -3   0   7    1.63    1.03
  -3   0   7    2.56    1.60
   3   0  -7   -0.60    1.21
  -3   0   7    0.73    1.65
   3   0  -6   62.00    5.06
  -3   0   6   70.46    5.20
   3   0  -6   65.37    5.47
  -3   0   6   61.74    5.15
   3   0  -5    0.32    1.13
  -3   0   5    1.08    0.98
   3   0  -5   -0.45    0.69
   3   0  -5   -0.35    1.07
   3   0  -4 2408.78   41.98
   3   0  -4 2352.09   39.81
   3   0  -3   -0.75    1.39
  -3   0   3   -0.11    0.64
  -3   0   3   -0.26    0.75
   3   0  -3   -0.03    0.96
   3   0  -2   47.65    4.09
  -3   0   2   52.81    3.72
  -3   0   2   59.14    3.48
  -3   0   1   -0.78    0.99
  -3   0   1    0.61    0.58
   3   0  -1    0.48    0.72
  -3   0   0  726.55   14.69
  -3   0   0  721.68   16.48
   3   0   0  702.99   16.37
   3   0   1   -0.95    0.97
  -3   0  -1    2.20    0.92
   3   0   2 1092.98   23.15
  -3   0  -2 1102.58   22.26
   3   0   2 1125.32   24.56
  -3   0  -3    0.72    0.89
   3   0   3    0.11    1.02
  -3   0  -3    0.03    0.70
  -3   0  -4 1235.52   26.71
   3   0   4 1247.64   28.73
  -3   0  -4 1237.47   26.83
  -3   0  -4 1148.79   27.59
  -3   0  -4 1188.12   27.88
   3   0   4 1214.00   26.70
  -3   0  -5   -1.54    1.17
   3   0   5   -0.39    1.26
  -3   0  -5    0.88    1.30
   3   0   5    0.70    0.96
   3   0   5    1.22    0.96
  -3   0  -5    1.11    1.08
   3   0   5    1.34    1.19
  -3   0  -6 1201.79   29.64
   3   0   6 1187.51   30.87
  -3   0  -6 1138.37   28.12
   3   0   6 1249.43   29.39
   3   0   6 1242.58   28.43
   3   0   7    2.11    1.82
  -3   0  -7   -0.49    0.85
  -3   0  -7    1.09    1.24
   3   0   7    0.48    1.30
   3   0   7    0.66    1.58
  -3   0  -8  298.08   13.55
  -3   0  -8  304.13   12.89
   3   0   8  310.95   13.23
   3   0   8  323.45   14.76
   3   0   8  315.74   13.32
  -3   0  -9    0.44    1.44
   3   0   9    1.26    1.98
   3   0   9   -0.14    1.18
  -3   0 -10 1164.57   28.21
   3   0  10 1261.52   29.69
   3   0  10 1216.25   27.68
  -3   0 -11   -1.11    1.53
   3   0  11    0.05    1.21
   3   0  11    0.04    1.16
  -3   0 -12  209.70    7.75
   3   0  12  202.05    7.79
  -3   1  14    5.47    1.71
  -3  -1  14    4.87    1.32
  -3   1  14    3.61    1.09
  -3   1  13   23.55    3.46
  -3   1  13   26.71    3.30
  -3  -1  13   17.12    2.80
  -3   1  12  138.47    9.05
  -3  -1  12  136.91    8.23
  -3   1  12  120.76    7.72
  -3  -1  12  130.41    8.60
  -3  -1  11   36.04    5.02
  -3   1  11   38.24    4.96
  -3  -1  11   31.71    4.33
  -3   1  11   30.29    4.29
  -3  -1  11   33.05    5.27
  -3  -1  10   65.06    6.41
  -3   1  10   60.69    6.25
  -3   1  10   53.40    5.53
  -3  -1  10   61.07    5.89
  -3  -1  10   58.78    7.02
  -3  -1  10   63.14    6.22
   3  -1  -9    5.30    2.11
  -3   1   9    3.31    1.78
  -3  -1   9    3.22    1.78
  -3  -1   9    0.78    1.51
  -3   1   9    1.75    1.72
  -3  -1   9    0.83    1.52
  -3   1   9    1.44    1.28
   3   1  -9    3.85    1.94
   3  -1  -9    1.26    1.29
  -3  -1   9    0.19    1.51
  -3  -1   9   -0.23    1.81
  -3   1   8 1117.29   27.79
  -3  -1   8 1152.38   28.36
  -3  -1   8 1158.51   28.82
  -3   1   8 1111.36   28.52
  -3   1   8 1126.31   27.57
   3   1  -8 1140.83   28.36
   3  -1  -8 1081.46   28.65
  -3  -1   8 1108.79   26.77
  -3  -1   8 1090.98   30.65
  -3  -1   8 1040.46   27.62
  -3  -1   7   -0.41    1.23
  -3   1   7   -1.18    1.17
   3  -1  -7    0.09    1.24
  -3  -1   7    1.10    1.12
  -3   1   7    0.29    0.89
   3   1  -7   -0.34    0.99
   3   1  -7    1.26    1.31
   3  -1  -7    0.92    1.12
  -3   1   7    0.13    0.98
  -3  -1   7   -0.02    0.92
  -3   1   7    3.50    1.79
  -3  -1   7    0.08    1.00
   3   1  -6  783.53   20.02
   3  -1  -6  742.94   19.62
  -3   1   6  767.19   19.42
  -3  -1   6  778.28   19.37
  -3  -1   6  671.52   18.93
   3   1  -6  767.20   20.22
   3  -1  -6  750.12   20.65
  -3   1   6  661.70   19.08
   3   1  -5  765.51   19.56
   3  -1  -5  742.60   19.36
  -3   1   5  758.60   18.47
  -3  -1   5  747.12   18.00
   3   1  -5  756.15   18.28
   3  -1  -5  748.34   19.80
   3   1  -4  935.30   21.73
   3  -1  -4  947.27   21.87
  -3   1   4  902.11   19.86
  -3  -1   4  902.79   19.27
   3   1  -4  907.37   20.52
   3  -1  -3  657.36   17.09
  -3   1   3  636.81   15.07
   3   1  -3  620.01   16.15
  -3  -1   3  626.27   15.85
   3  -1  -2 3327.56   55.45
  -3  -1   2 3414.14   54.60
  -3   1   2 3335.67   52.62
  -3   1   2 3325.58   51.32
   3   1  -2 3377.80   55.29
  -3  -1   1    0.26    1.06
   3  -1  -1    2.96    1.52
  -3   1   1    1.12    0.76
  -3   1   1    1.54    0.83
   3   1  -1    1.23    0.75
  -3   1   1    3.34    0.91
   3   1  -1    0.33    1.26
   3  -1   0  286.58    9.97
  -3   1   0  280.18    8.57
  -3  -1   0  280.82    9.94
   3   1   0  299.28    9.48
  -3   1   0  284.14    8.86
   3  -1   0  293.43    9.91
   3   1   0  273.27    8.00
   3  -1   1  292.45   10.18
  -3  -1  -1  301.71    8.73
  -3   1  -1  289.82    9.20
   3   1   1  318.07   10.46
   3  -1   1  306.88   10.60
   3  -1   2  734.36   17.52
  -3  -1  -2  715.38   16.39
  -3   1  -2  694.30   16.70
   3   1   2  725.22   18.43
   3  -1   2  742.72   18.97
  -3  -1  -2  710.15   17.98
   3  -1   3  189.83    7.96
  -3  -1  -3  196.33    8.24
  -3   1  -3  201.07    8.47
   3   1   3  195.81    9.32
   3  -1   3  202.71    9.55
  -3  -1  -3  200.08    9.00
  -3   1  -4  113.35    7.22
  -3  -1  -4  126.20    7.77
  -3  -1  -4  129.93    7.18
  -3   1  -4  117.82    6.95
   3   1   4  125.86    7.81
   3  -1   4  114.31    7.54
  -3  -1  -4  108.85    6.95
   3   1   4  118.03    7.09
   3  -1   4  123.85    7.14
  -3  -1  -4  117.02    7.48
  -3   1  -4  114.34    7.32
   3   1   4  117.61    6.83
  -3  -1  -5   76.95    6.22
  -3   1  -5   70.49    5.90
  -3  -1  -5   76.93    6.06
  -3   1  -5   76.15    5.96
   3   1   5   78.10    6.56
   3  -1   5   72.95    6.37
  -3  -1  -5   74.44    5.99
   3  -1   5   83.78    6.25
   3   1   5   71.08    5.96
   3   1   5   69.88    5.71
  -3  -1  -5   81.10    6.32
  -3   1  -5   86.42    6.57
   3   1   5   89.87    6.15
   3  -1   5   86.04    6.18
  -3   1  -6  136.66    8.36
  -3  -1  -6  131.15    8.45
  -3  -1  -6  132.38    8.56
  -3   1  -6  124.32    8.17
   3   1   6  118.65    8.62
   3  -1   6  115.89    8.49
  -3  -1  -6  121.67    8.18
   3  -1   6  129.52    8.20
   3   1   6  115.31    7.81
  -3  -1  -6  126.10    8.12
  -3   1  -6  126.22    8.19
   3   1   6  138.03    8.05
   3  -1   6  132.70    7.97
  -3  -1  -7  154.52    9.51
  -3  -1  -7  134.05    9.24
  -3   1  -7  138.95    9.20
   3   1   7  140.96    9.84
   3  -1   7  135.15    9.59
  -3  -1  -7  127.99    8.69
   3  -1   7  143.36    8.91
   3  -1   7  154.56    8.88
  -3  -1  -7  139.31    8.67
  -3   1  -7  163.15    9.44
   3   1   7  155.03    9.85
   3   1   7  142.15    8.59
   3  -1   7  151.87   10.02
  -3  -1  -8  318.03   14.00
   3  -1   8  327.03   13.46
  -3  -1  -8  291.83   12.49
  -3   1  -8  337.81   13.72
   3   1   8  313.20   14.23
   3  -1   8  327.06   14.99
   3  -1   8  296.62   12.53
   3   1   8  338.44   14.02
  -3   1  -9   75.80    6.61
  -3  -1  -9   73.97    6.56
  -3   1  -9   72.25    5.87
   3   1   9   78.57    6.78
   3  -1   9   84.47    7.42
   3  -1   9   57.93    5.19
   3   1   9   81.70    6.60
  -3   1 -10   40.77    4.56
  -3  -1 -10   40.51    4.53
   3   1  10   42.49    4.54
   3  -1  10   46.61    5.10
   3   1  10   53.17    5.11
  -3   1 -11   32.92    3.63
  -3  -1 -11   31.36    3.46
  -3  -1 -11   28.23    3.38
   3   1  11   27.48    3.29
   3  -1  11   32.06    3.73
   3   1  11   29.45    3.42
  -3   1 -12   63.26    4.15
  -3  -1 -12   71.91    4.53
  -3   1 -12   68.50    4.45
   3  -1  12   62.04    4.33
  -3  -2  14  282.24    9.70
  -3   2  14  290.03   10.78
  -3   2  13    1.96    1.62
  -3  -2  13    1.14    1.35
  -3   2  13    1.08    1.04
  -3   2  12  108.54    7.93
  -3  -2  12  104.81    7.16
  -3   2  12  107.09    7.05
  -3  -2  11    0.16    1.66
  -3   2  11    1.51    2.11
  -3  -2  11    0.80    1.53
  -3   2  11    2.47    1.48
  -3  -2  11    0.07    1.70
  -3  -2  11    0.92    1.88
  -3  -2  10  341.01   14.93
  -3   2  10  355.31   15.61
  -3  -2  10  353.61   14.13
  -3   2  10  350.20   14.34
  -3  -2  10  316.62   15.87
  -3  -2  10  349.93   14.95
  -3   2   9  101.72    7.79
  -3  -2   9   93.44    7.60
   3  -2  -9   83.87    7.56
  -3  -2   9   89.89    7.43
  -3   2   9   98.59    7.87
   3   2  -9   75.64    6.70
   3  -2  -9   89.19    7.69
  -3   2   9   85.96    6.93
  -3  -2   9   88.45    6.79
  -3  -2   9   81.30    7.84
  -3  -2   9   89.64    7.28
  -3  -2   8  514.54   17.94
  -3   2   8  489.18   17.72
   3   2  -8  481.84   16.89
  -3  -2   8  494.59   16.27
  -3   2   8  486.02   16.87
   3  -2  -8  492.76   18.07
  -3  -2   8  437.45   15.91
  -3   2   8  519.48   17.49
  -3  -2   8  544.94   18.13
  -3   2   8  531.04   18.03
  -3  -2   8  499.28   17.59
  -3  -2   8  395.13   17.60
  -3  -2   7  764.58   21.97
  -3  -2   7  679.80   20.39
  -3   2   7  639.89   20.55
   3   2  -7  805.33   21.37
   3  -2  -7  764.65   22.15
  -3   2   7  760.31   21.36
  -3  -2   7  756.41   20.32
   3  -2  -7  777.09   20.93
  -3   2   7  765.20   20.91
  -3  -2   7  853.26   22.22
  -3   2   7  779.30   22.14
  -3  -2   7  741.77   23.57
  -3  -2   7  657.54   20.56
  -3  -2   6    1.05    1.21
  -3   2   6    1.33    1.01
   3  -2  -6   -0.02    1.06
   3   2  -6    1.98    1.23
   3  -2  -6    1.40    1.32
  -3   2   6    0.69    0.98
  -3  -2   6    1.72    1.34
   3   2  -6    0.20    1.01
  -3   2   6    2.73    1.60
  -3  -2   6    0.78    1.35
   3   2  -5    4.38    1.76
   3  -2  -5    4.15    1.49
  -3   2   5    5.84    1.67
  -3  -2   5    6.75    1.56
   3   2  -5    6.47    1.72
   3  -2  -5    4.49    1.67
   3  -2  -4  344.74   12.09
  -3  -2   4  340.72   11.64
  -3   2   4  327.70   11.01
  -3  -2   4  366.22   10.70
   3   2  -4  334.49   11.55
   3  -2  -3  637.24   16.90
  -3   2   3  648.78   15.83
  -3  -2   3  670.27   14.46
  -3  -2   3  615.60   16.40
   3   2  -3  607.76   16.42
   3  -2  -2 1431.50   28.78
  -3  -2   2 1471.50   28.83
  -3   2   2 1476.34   27.45
  -3   2   2 1527.64   26.84
   3   2  -2 1385.94   28.74
   3   2  -2 1466.69   27.35
   3  -2  -1  451.49   13.21
  -3   2   1  446.74   11.72
  -3   2   1  418.29   10.55
  -3  -2   1  440.65   13.17
   3   2  -1  430.93   13.26
   3   2  -1  439.53   11.42
   3  -2   0  689.55   17.04
  -3   2   0  682.95   15.65
  -3  -2   0  674.78   17.54
   3   2   0  705.86   16.09
   3   2   0  634.67   17.14
   3   2   0  658.77   14.36
  -3  -2  -1  261.65    9.81
   3  -2   1  266.27    9.69
  -3   2  -1  256.74    8.93
   3   2   1  284.75    9.95
   3  -2   1  256.69   10.00
   3   2   1  262.40   10.33
   3  -2   2  231.18    8.92
  -3  -2  -2  225.06    8.12
  -3   2  -2  241.03    8.98
   3   2   2  244.50    9.83
   3  -2   2  236.95   10.08
  -3  -2  -2  233.04    9.69
  -3  -2  -3    0.65    1.03
   3  -2   3    4.45    1.38
   3   2   3    2.92    1.57
  -3  -2  -3    3.59    1.18
   3  -2   3    2.83    1.60
  -3   2  -3    1.37    1.11
  -3   2  -4  291.76   12.04
  -3  -2  -4  317.35   12.78
  -3  -2  -4  309.06   11.71
  -3   2  -4  308.78   11.69
   3   2   4  300.91   12.64
   3  -2   4  307.61   12.84
  -3  -2  -4  322.48   12.77
  -3   2  -4  268.86   11.38
   3   2   4  329.80   12.24
   3  -2   4  280.93   11.64
   3   2   4  307.50   12.33
  -3  -2  -4  289.23   12.17
  -3   2  -4  309.49   12.39
   3   2   4  320.35   11.75
   3  -2   4  305.31   11.93
  -3   2  -5   80.37    6.28
  -3  -2  -5   71.34    6.05
  -3  -2  -5   76.62    6.15
  -3   2  -5   81.79    6.24
   3   2   5   68.99    6.29
   3  -2   5   65.85    6.19
  -3  -2  -5   76.13    6.40
   3  -2   5   71.15    5.82
   3   2   5   70.10    5.97
  -3  -2  -5   72.13    6.00
  -3   2  -5   74.59    6.12
   3  -2   5   80.53    6.03
   3   2   5   82.38    5.93
  -3   2  -6 1189.78   29.01
  -3  -2  -6 1202.62   29.78
  -3  -2  -6 1215.92   30.29
  -3   2  -6 1239.78   29.73
   3   2   6 1167.88   31.18
   3  -2   6 1225.17   31.34
  -3  -2  -6 1181.15   30.25
   3  -2   6 1196.07   28.97
   3   2   6 1161.71   28.97
  -3  -2  -6 1211.82   29.10
  -3   2  -6 1155.14   28.95
   3  -2   6 1263.51   28.84
   3   2   6 1217.13   28.38
  -3   2  -7   27.60    3.89
  -3  -2  -7   27.08    4.12
  -3  -2  -7   27.10    4.23
  -3   2  -7   28.71    4.21
   3   2   7   29.22    4.49
  -3  -2  -7   24.91    4.05
   3  -2   7   29.85    4.63
   3   2   7   30.68    4.20
   3  -2   7   29.05    4.21
  -3  -2  -7   29.44    3.96
  -3   2  -7   19.94    3.50
   3   2   7   33.23    4.29
   3  -2   7   28.42    3.95
   3   2   7   28.61    4.18
   3  -2   7   26.46    4.37
  -3  -2  -8   10.77    2.86
  -3   2  -8    9.67    2.57
   3   2   8   14.49    3.24
   3  -2   8   13.70    2.87
   3  -2   8   14.63    3.31
  -3  -2  -9  200.46   10.59
  -3   2  -9  194.93    9.91
   3   2   9  197.37   10.24
   3  -2   9  207.20   11.51
   3   2   9  204.35   10.77
  -3  -2 -10  243.19   10.90
  -3   2 -10  240.05   11.02
  -3  -2 -10  246.01   11.04
   3   2  10  228.83   10.28
   3  -2  10  239.32   11.58
   3   2  10  248.89   11.25
  -3   2 -11   70.91    5.28
  -3  -2 -11   60.55    4.73
  -3  -2 -11   68.72    5.22
   3  -2  11   63.92    5.21
   3   2  11   66.72    5.11
  -3  -2 -12  585.26   14.03
   3  -2  12  578.79   14.57
  -3   3  14    5.22    1.48
  -3   3  13    3.89    1.78
  -3  -3  13    2.44    1.45
  -3   3  12  333.08   14.30
  -3  -3  12  320.76   12.65
  -3   3  12  296.98   11.69
  -3   3  11    1.08    1.67
  -3  -3  11    0.81    1.41
  -3   3  11   -3.14    1.69
  -3  -3  11    1.33    1.93
  -3  -3  11    0.32    2.22
  -3  -3  10   19.58    3.66
  -3   3  10   22.47    4.12
  -3  -3  10   25.16    3.82
  -3   3  10   23.34    3.77
  -3  -3  10   18.97    3.53
  -3  -3  10   19.36    4.13
   3   3  -9    1.70    1.26
  -3  -3   9    4.38    2.03
  -3   3   9    4.45    1.91
  -3  -3   9    2.42    1.60
  -3  -3   9    5.46    2.12
  -3   3   9    8.09    2.56
   3  -3  -9    4.44    2.06
   3  -3  -9    2.76    1.99
  -3   3   9    1.30    1.38
  -3   3   9    1.13    1.43
  -3  -3   9    0.94    1.67
  -3  -3   9    3.30    2.31
  -3   3   8 1776.58   39.09
   3  -3  -8 1739.99   39.27
  -3   3   8 1679.65   37.07
  -3  -3   8 1659.06   35.38
  -3  -3   8 1606.71   36.09
   3   3  -8 1780.66   37.84
  -3  -3   8 1743.68   38.38
  -3   3   8 1735.75   37.71
  -3  -3   8 1697.89   37.46
  -3   3   8 1752.83   38.25
  -3  -3   8 1648.97   40.20
  -3  -3   8 1658.81   37.63
   3   3  -7    0.47    1.19
  -3  -3   7    0.74    1.63
  -3   3   7    2.34    1.72
  -3  -3   7    2.62    1.56
  -3  -3   7    2.37    1.37
  -3   3   7    1.63    1.12
   3  -3  -7    2.47    1.63
   3  -3  -7    0.19    1.37
  -3   3   7    2.19    1.65
  -3  -3   7    0.37    1.20
  -3   3   7   -0.06    0.98
  -3  -3   7    1.72    1.38
  -3  -3   7    1.39    1.57
  -3  -3   6  768.91   21.59
   3  -3  -6  829.15   22.78
  -3  -3   6  810.53   20.92
  -3   3   6  794.61   22.11
  -3  -3   6  790.41   22.34
  -3   3   6  803.04   22.46
   3   3  -6  868.22   21.88
   3  -3  -6  851.40   22.09
  -3   3   6  828.86   21.52
  -3  -3   6  922.63   21.94
   3   3  -6  868.57   21.63
   3  -3  -5  135.06    7.71
  -3   3   5  131.15    7.30
  -3  -3   5  155.98    7.38
   3   3  -5  127.55    7.37
   3  -3  -5  129.62    7.74
   3  -3  -4  239.18   10.06
  -3  -3   4  224.76    9.69
  -3   3   4  249.92    9.80
  -3  -3   4  246.96    8.79
   3   3  -4  234.15    9.96
   3   3  -4  235.03    9.53
   3  -3  -3 1159.92   25.58
  -3   3   3 1219.06   25.19
  -3  -3   3 1196.78   25.98
   3   3  -3 1154.42   26.00
   3   3  -3 1236.97   24.94
  -3  -3   2  933.20   21.86
   3  -3  -2  951.43   21.71
  -3   3   2  949.84   20.26
   3   3  -2  936.99   22.17
   3   3  -2  919.58   20.05
   3  -3  -1  673.42   17.37
  -3   3   1  681.51   16.20
  -3  -3   1  666.57   17.74
   3   3  -1  672.81   17.87
   3   3  -1  669.32   15.45
   3  -3   0  482.20   14.13
  -3  -3   0  486.21   15.02
  -3   3   0  504.27   13.61
   3   3   0  527.92   13.63
   3   3   0  525.65   15.41
   3   3   0  501.98   12.42
   3  -3   1   88.69    5.50
  -3   3  -1   88.38    5.25
   3   3   1   92.89    5.63
   3   3   1   87.17    6.05
  -3  -3  -1   88.11    5.78
   3  -3   2  337.97   11.22
  -3   3  -2  340.78   11.43
   3   3   2  358.14   12.47
  -3  -3  -2  312.08   11.90
  -3  -3  -3    4.68    1.69
  -3   3  -3    7.56    2.02
   3  -3   3    3.81    1.21
  -3  -3  -3    4.29    1.65
  -3  -3  -3    9.01    1.88
   3   3   3    8.24    2.32
   3  -3   3    5.88    2.11
  -3   3  -3    4.43    1.45
   3   3   3    8.22    1.93
   3   3   3    6.68    1.88
  -3   3  -3    5.85    1.70
   3  -3   3    8.98    1.96
  -3  -3  -4  270.16   11.86
  -3   3  -4  266.29   11.55
  -3  -3  -4  264.71   11.00
  -3   3  -4  255.04   10.85
   3   3   4  254.11   11.82
   3  -3   4  250.31   11.82
  -3  -3  -4  263.93   11.96
  -3   3  -4  237.58   10.79
   3   3   4  261.77   11.41
   3  -3   4  262.88   11.34
  -3  -3  -4  253.58   11.19
  -3   3  -4  246.35   11.14
   3   3   4  260.96   10.78
   3  -3   4  251.21   10.93
  -3   3  -5  754.40   21.60
  -3  -3  -5  754.01   21.89
  -3  -3  -5  763.85   21.73
  -3   3  -5  781.65   21.54
   3   3   5  792.45   23.48
   3  -3   5  727.82   22.52
  -3  -3  -5  773.10   23.05
   3   3   5  771.62   21.86
   3  -3   5  756.06   21.26
  -3  -3  -5  735.68   21.06
  -3   3  -5  756.60   21.62
   3   3   5  807.13   21.12
   3  -3   5  757.44   20.95
  -3  -3  -6    3.60    1.77
  -3   3  -6    4.62    1.68
  -3  -3  -6    7.08    2.61
  -3  -3  -6    7.35    2.26
   3   3   6    3.15    1.68
   3  -3   6    5.73    2.35
  -3   3  -6    6.32    2.05
   3   3   6    8.07    2.31
   3  -3   6    7.51    2.15
  -3  -3  -6    3.85    1.55
  -3   3  -6    4.31    1.86
   3   3   6    5.01    1.93
   3  -3   6    5.49    1.91
  -3   3  -7  176.37    9.87
  -3  -3  -7  177.89   10.33
  -3  -3  -7  145.39    9.96
  -3   3  -7  165.75   10.06
  -3  -3  -7  141.27   10.01
   3   3   7  174.99    9.78
   3  -3   7  169.08    9.79
  -3   3  -7  171.88    9.93
   3  -3   7  179.81    9.59
   3   3   7  153.38    9.27
   3  -3   7  169.72   10.55
  -3   3  -8  104.76    7.46
  -3  -3  -8  122.18    8.47
   3   3   8  119.69    7.88
   3  -3   8  102.17    7.71
  -3   3  -8  105.96    7.69
   3  -3   8  128.76    7.96
   3  -3   8  116.61    8.66
   3   3   8   99.89    7.25
  -3  -3  -9  181.82    9.89
  -3  -3  -9  205.59   10.73
   3   3   9  186.49    9.30
  -3   3  -9  188.71    9.74
   3  -3   9  218.79   11.53
   3   3   9  184.91   10.26
  -3   3 -10   32.62    4.03
  -3  -3 -10   34.58    4.02
  -3  -3 -10   35.42    4.08
  -3   3 -10   34.51    3.76
   3  -3  10   38.67    4.56
   3   3  10   33.22    4.26
  -3   3 -11  522.16   15.36
  -3  -3 -11  516.09   14.42
  -3  -3 -11  533.44   15.23
   3  -3  11  527.06   15.87
   3   3  11  532.20   15.46
  -3   3 -12  136.51    6.07
  -3  -3 -12  146.35    6.14
   3  -3  12  152.39    6.67
   3   3  12  133.82    5.96
  -3   4  14  112.27    6.02
  -3   4  13   92.74    6.52
  -3  -4  13   93.12    5.84
  -3   4  12    5.19    2.10
  -3  -4  12    5.99    2.15
  -3   4  12    5.56    1.60
  -3  -4  12    5.70    1.89
  -3   4  11  832.01   24.93
  -3  -4  11  833.42   22.39
  -3   4  11  777.50   21.23
  -3  -4  11  831.97   25.43
  -3  -4  11  794.69   23.30
  -3   4  10   80.81    7.47
  -3  -4  10   85.14    6.67
  -3   4  10   86.06    6.75
  -3  -4  10   78.53    6.01
  -3  -4  10   67.28    7.10
  -3  -4  10   76.17    6.88
  -3   4   9  877.56   26.33
  -3  -4   9  854.12   23.23
  -3   4   9  825.86   23.67
  -3  -4   9  878.57   23.55
  -3   4   9  858.05   24.86
  -3  -4   9  844.35   26.52
  -3  -4   9  852.54   25.06
  -3   4   8  966.65   27.37
   3  -4  -8  980.81   27.51
  -3  -4   8  934.31   24.24
  -3   4   8  941.34   25.55
   3   4  -8  978.92   25.81
  -3  -4   8  993.69   25.58
  -3   4   8  930.31   25.87
   3  -4  -8  928.56   26.79
  -3   4   8  965.36   26.73
  -3  -4   8  918.05   27.52
  -3  -4   8  946.46   26.44
  -3   4   7  491.03   18.13
   3  -4  -7  555.50   18.95
  -3   4   7  547.48   18.16
   3   4  -7  567.99   17.93
  -3  -4   7  560.56   17.00
  -3  -4   7  547.09   17.84
   3  -4  -7  523.43   17.78
  -3   4   7  527.88   17.80
   3  -4  -7  489.95   16.91
  -3   4   7  578.23   19.08
  -3  -4   7  547.35   19.63
  -3  -4   7  496.57   17.88
   3   4  -6    3.16    1.38
  -3  -4   6    2.25    1.46
  -3  -4   6    4.16    1.59
   3  -4  -6    3.04    1.53
  -3   4   6    4.72    1.76
   3  -4  -6    0.22    1.20
  -3   4   6    1.82    1.26
  -3   4   6    4.96    1.85
   3  -4  -6    4.47    1.55
  -3  -4   6    2.07    1.09
  -3  -4   6   -0.31    0.69
  -3  -4   5  495.67   15.81
   3  -4  -5  501.66   16.22
   3   4  -5  507.48   15.49
  -3   4   5  479.48   16.23
   3  -4  -5  509.37   16.42
  -3   4   5  506.02   15.99
  -3  -4   5  501.26   14.53
  -3  -4   4  297.65   11.67
   3  -4  -4  301.53   11.79
  -3   4   4  309.62   11.70
   3   4  -4  288.12   10.74
   3  -4  -3  439.38   14.29
  -3   4   3  461.51   14.35
  -3  -4   3  444.78   14.47
   3   4  -3  461.23   15.33
   3   4  -3  444.12   13.19
   3  -4  -2    4.07    1.71
  -3  -4   2    3.92    1.83
   3   4  -2    4.33    1.75
  -3   4   2    4.85    1.45
   3   4  -2    3.64    1.23
   3  -4  -1  748.00   19.17
  -3   4   1  798.93   18.72
  -3  -4   1  763.75   19.93
   3   4  -1  772.12   20.26
   3   4  -1  735.40   17.24
  -3  -4   0    1.40    1.17
   3  -4   0    2.59    1.43
  -3  -4   0   -0.90    1.68
   3   4   0    1.23    0.80
   3   4   0    1.72    1.72
  -3   4   0    2.49    1.18
   3  -4   1  692.67   18.01
  -3   4  -1  712.16   17.90
   3   4   1  695.47   18.21
   3   4   1  707.79   19.73
  -3  -4  -1  708.13   19.17
  -3  -4  -2    0.97    1.31
   3  -4   2    0.15    0.75
   3   4   2    0.45    0.86
  -3   4  -2    1.04    1.19
   3   4   2    0.65    1.45
   3   4   3  384.30   13.91
  -3   4  -3  421.83   14.80
  -3  -4  -3  436.85   15.24
   3  -4   3  361.41   14.04
  -3  -4  -3  392.40   14.59
   3  -4   3  430.15   13.08
  -3   4  -3  424.79   14.10
   3   4   3  455.46   15.76
  -3  -4  -3  408.96   14.98
   3   4   3  428.02   14.07
  -3   4  -3  412.07   14.68
   3   4   3  445.87   14.56
   3  -4   3  407.21   14.50
  -3  -4  -3  394.87   14.15
   3   4   3  388.66   13.57
   3  -4   3  410.58   14.43
  -3   4  -4   32.12    4.06
  -3  -4  -4   25.00    3.78
   3  -4   4   21.47    3.52
  -3  -4  -4   27.77    3.73
  -3   4  -4   26.47    3.55
   3   4   4   24.11    3.74
  -3  -4  -4   25.52    3.88
  -3   4  -4   25.04    3.49
   3   4   4   27.18    3.65
   3  -4   4   24.77    3.60
  -3  -4  -4   25.26    3.51
   3   4   4   26.17    3.51
   3  -4   4   24.80    3.41
  -3  -4  -5   17.48    3.29
  -3   4  -5   18.13    3.25
  -3  -4  -5   14.34    2.88
  -3  -4  -5   16.75    3.42
   3   4   5   17.87    3.52
  -3   4  -5   15.32    2.99
  -3   4  -5   10.40    2.39
   3   4   5   16.13    2.99
   3  -4   5   13.30    2.75
  -3  -4  -5   13.01    2.68
   3   4   5   21.20    3.22
   3  -4   5   19.91    3.14
  -3   4  -6  577.41   19.13
  -3  -4  -6  574.33   19.33
  -3  -4  -6  588.90   19.52
  -3   4  -6  573.18   19.03
   3   4   6  566.25   21.08
  -3  -4  -6  559.99   20.60
   3  -4   6  544.76   18.45
   3   4   6  588.60   19.07
  -3   4  -6  538.74   17.88
  -3  -4  -6  526.69   17.43
  -3   4  -6  564.36   19.12
   3  -4   6  599.43   18.36
  -3   4  -7  246.30   12.01
  -3  -4  -7  278.14   13.06
  -3  -4  -7  276.72   13.07
   3  -4   7  253.94   12.43
   3   4   7  269.10   12.45
  -3   4  -7  280.19   13.05
   3  -4   7  279.02   11.93
   3  -4   7  290.99   13.84
  -3   4  -8    0.95    1.33
  -3  -4  -8   -3.48    1.92
  -3  -4  -8    3.03    1.72
   3   4   8   -1.94    1.57
   3  -4   8    0.93    1.66
  -3   4  -8    0.79    1.29
   3  -4   8    1.95    2.14
  -3  -4  -9  134.59    8.35
  -3  -4  -9  135.81    8.57
   3   4   9  139.55    7.99
  -3   4  -9  134.55    8.22
   3  -4   9  145.96    9.27
   3   4   9  141.65    8.96
  -3  -4 -10  564.41   16.67
  -3  -4 -10  551.97   17.02
  -3   4 -10  562.74   16.42
   3  -4  10  600.62   18.32
   3   4  10  582.91   17.84
  -3   4 -11    2.48    1.11
  -3  -4 -11    1.87    0.95
  -3  -4 -11   -0.02    1.15
   3  -4  11    2.23    1.32
   3   4  11    1.89    1.23
   3  -4  12    5.06    1.26
  -3   5  14   42.28    3.37
  -3   5  13  203.07    9.33
  -3   5  12   84.19    6.76
  -3  -5  12   80.19    5.83
  -3  -5  12   82.46    6.39
   3  -5 -12   77.06    5.23
  -3   5  11  135.52    9.33
  -3  -5  11  139.20    8.17
   3  -5 -11  130.69    7.49
  -3  -5  11  150.57    9.18
  -3  -5  10    2.96    1.76
  -3   5  10    0.90    1.81
  -3  -5  10    1.24    1.73
  -3   5  10    2.92    1.84
  -3   5  10    1.46    1.28
   3  -5 -10    1.21    1.08
  -3  -5  10    2.44    1.77
  -3   5   9  840.94   26.01
  -3  -5   9  817.18   22.69
  -3   5   9  844.47   23.41
  -3  -5   9  877.46   23.39
   3  -5  -9  878.05   23.64
  -3   5   9  846.05   24.95
  -3  -5   9  801.89   25.28
  -3  -5   9  818.91   24.77
  -3   5   8    3.63    2.07
  -3  -5   8    7.92    2.41
  -3  -5   8    6.97    2.18
  -3   5   8    2.87    1.72
   3  -5  -8    5.32    1.91
   3   5  -8    6.83    2.11
   3  -5  -8    4.70    1.91
   3   5  -8    6.88    2.04
  -3   5   8    5.58    1.83
  -3   5   8    7.83    2.72
   3  -5  -8    4.68    1.90
  -3  -5   8    4.75    1.97
  -3  -5   8    5.88    2.40
  -3   5   7   38.02    4.85
   3  -5  -7   43.83    5.06
  -3  -5   7   46.89    4.73
   3   5  -7   43.78    4.71
  -3   5   7   36.00    4.50
  -3  -5   7   36.60    4.46
   3  -5  -7   41.75    5.00
  -3   5   7   39.48    4.69
   3  -5  -7   41.50    4.71
  -3   5   7   39.57    5.02
  -3  -5   7   36.97    4.66
  -3  -5   6  873.44   22.95
  -3   5   6  739.62   23.20
   3  -5  -6  890.47   23.79
  -3  -5   6  799.66   21.18
  -3   5   6  847.56   23.58
   3   5  -6  895.40   22.72
   3  -5  -6  838.37   23.69
  -3   5   6  828.36   23.04
   3   5  -6  901.40   24.90
   3  -5  -6  822.83   22.62
  -3   5   6  874.65   24.32
  -3  -5   6  783.71   23.37
  -3  -5   5  368.97   13.55
   3  -5  -5  389.17   13.95
   3   5  -5  367.63   13.02
   3  -5  -5  368.54   14.19
  -3   5   5  354.44   13.70
   3   5  -5  364.74   14.77
  -3  -5   5  356.60   13.59
  -3   5   5  371.37   14.37
   3  -5  -5  336.74   13.33
  -3  -5   4    0.91    0.99
   3   5  -4   -1.21    0.97
   3  -5  -4    0.81    1.15
   3   5  -4    1.56    1.29
  -3   5   4    0.14    1.53
  -3  -5   4    0.84    1.36
   3  -5  -4    1.46    0.94
  -3  -5   4    2.86    1.39
  -3   5   4    0.93    1.35
  -3  -5   4    2.76    1.47
   3  -5  -4    4.54    1.52
   3   5  -3  946.78   21.79
  -3  -5   3  871.69   22.38
   3  -5  -3  938.07   23.33
  -3   5   3  971.51   23.75
  -3  -5   3  948.60   23.57
  -3  -5   2  908.22   23.24
   3  -5  -2  951.47   23.51
  -3   5   2 1011.54   22.93
   3   5  -2  974.53   24.98
   3   5  -2  957.55   21.62
   3  -5  -1  511.84   15.68
  -3   5   1  492.82   14.85
   3   5  -1  499.90   16.47
  -3  -5   1  461.32   15.32
  -3   5   1  475.57   13.59
  -3  -5   0  453.17   14.89
   3  -5   0  453.19   14.67
  -3   5   0  451.12   14.17
  -3  -5   0  469.57   15.52
   3   5   0  448.12   15.67
  -3   5   0  466.31   13.60
   3   5   0  459.31   12.05
  -3   5  -1  882.90   23.87
  -3  -5  -1  866.33   23.14
   3  -5   1 1003.74   22.99
  -3   5  -1  944.16   22.39
   3   5   1 1018.37   23.47
   3   5   1  919.70   24.13
  -3  -5  -1  872.41   23.10
   3   5   1  907.75   22.03
   3   5   1  927.29   22.19
  -3   5  -1  869.13   23.17
   3  -5   1  913.58   23.04
  -3  -5  -1  862.69   22.32
   3  -5   1  871.51   23.18
   3   5   2   78.02    5.98
  -3  -5  -2   74.92    6.02
  -3   5  -2   80.24    6.38
   3  -5   2   68.26    5.73
  -3  -5  -2   77.00    6.09
   3  -5   2   79.33    5.64
  -3   5  -2   79.00    5.80
   3   5   2   84.80    6.39
   3   5   2   80.60    6.55
  -3  -5  -2   70.28    6.01
   3  -5   2   64.62    5.35
   3   5   2   79.77    5.74
  -3   5  -2   78.53    6.21
   3   5   2   77.96    5.70
  -3  -5  -2   73.85    5.87
   3   5   2   66.21    5.20
   3  -5   2   70.93    5.90
   3   5   3   39.33    4.27
  -3   5  -3   45.17    4.89
  -3  -5  -3   40.07    4.57
   3  -5   3   35.38    4.38
  -3  -5  -3   41.44    4.59
   3  -5   3   43.15    4.15
  -3   5  -3   38.08    4.26
   3   5   3   48.02    5.16
  -3  -5  -3   39.84    4.73
  -3   5  -3   39.28    4.52
   3   5   3   42.01    4.37
   3  -5   3   42.17    4.59
  -3  -5  -3   37.23    4.18
   3   5   3   38.55    4.16
   3  -5   3   38.36    4.34
   3   5   4   24.98    3.63
  -3   5  -4   19.08    3.45
  -3  -5  -4   20.10    3.29
   3  -5   4   21.71    3.59
  -3  -5  -4   20.62    3.40
  -3  -5  -4   21.87    3.82
   3  -5   4   21.08    3.13
   3   5   4   21.63    3.75
  -3   5  -4   18.30    2.96
  -3   5  -4   24.06    3.75
   3   5   4   21.17    3.32
   3  -5   4   24.35    3.63
  -3  -5  -4   19.80    3.13
   3  -5   4   20.44    3.31
  -3   5  -5 1029.05   27.07
  -3  -5  -5 1019.74   26.79
  -3  -5  -5  998.81   26.72
   3   5   5  931.42   24.50
  -3   5  -5 1031.78   26.34
   3   5   5 1031.33   29.33
  -3  -5  -5  989.43   28.12
  -3   5  -5 1011.97   26.34
   3   5   5 1001.81   26.02
   3  -5   5  992.56   26.19
  -3  -5  -5  906.56   24.41
   3  -5   5 1025.52   25.42
  -3   5  -6  142.64    9.25
  -3  -5  -6  157.07    9.66
  -3  -5  -6  147.11    9.40
  -3   5  -6  131.96    8.84
   3   5   6  159.35   11.03
  -3  -5  -6  132.85    9.78
  -3   5  -6  150.97    9.07
   3   5   6  152.92    9.21
   3  -5   6  145.17    9.13
  -3   5  -6  140.81    9.29
   3  -5   6  150.26    8.59
   3  -5   6  150.19    9.66
  -3   5  -7    2.81    1.78
  -3  -5  -7    4.73    2.15
  -3  -5  -7    3.36    1.94
   3   5   7    4.81    1.94
   3  -5   7    6.41    2.59
  -3   5  -7    3.91    1.96
   3  -5   7    6.77    2.68
  -3   5  -8   96.91    7.29
  -3  -5  -8  102.16    7.57
  -3  -5  -8   91.62    7.24
   3   5   8  100.01    7.13
   3  -5   8  105.75    7.70
  -3   5  -8  100.90    7.61
   3  -5   8   97.89    7.66
  -3   5  -9  382.04   13.80
  -3  -5  -9  386.80   14.12
  -3  -5  -9  396.73   14.71
   3   5   9  393.66   13.88
  -3   5  -9  379.66   14.30
   3  -5   9  385.55   14.99
   3   5   9  410.27   15.20
  -3  -5 -10    1.55    1.07
  -3  -5 -10    2.61    1.50
   3   5  10    3.01    1.39
  -3   5 -10    2.45    1.39
   3  -5  10    1.58    1.26
   3   5  10    2.06    1.70
  -3   5 -11  308.08   10.62
  -3  -5 -11  298.83   10.06
  -3  -5 -11  295.43    9.69
   3  -5  11  308.82   10.62
   3   5  11  322.85   10.72
  -3   6  13  267.06   10.15
  -3   6  12   10.57    2.59
  -3  -6  12    7.57    1.88
  -3  -6  12    9.35    2.31
   3  -6 -12   10.90    2.02
  -3   6  11  183.71   10.55
  -3  -6  11  161.78    7.92
  -3  -6  11  173.36    8.90
   3  -6 -11  175.75    8.45
   3  -6 -11  203.79    9.26
  -3  -6  11  192.68   10.27
  -3  -6  10    6.19    1.88
  -3   6  10   13.44    3.30
  -3  -6  10   10.67    2.65
   3  -6 -10    4.66    1.75
  -3   6  10    8.62    2.41
  -3  -6  10    7.52    2.42
  -3   6   9    2.79    1.63
  -3  -6   9    4.56    1.95
  -3  -6   9    3.93    1.83
  -3   6   9    1.67    1.30
  -3   6   9    2.24    1.75
   3  -6  -9    5.14    1.92
  -3  -6   9    4.55    2.04
  -3   6   8   92.42    8.16
  -3  -6   8   90.26    6.71
  -3   6   8   96.42    7.17
  -3  -6   8   96.62    7.16
   3  -6  -8   96.38    7.15
  -3   6   8   86.60    7.53
  -3  -6   8   97.65    7.92
  -3   6   7 2296.42   48.58
   3  -6  -7 2077.49   44.83
   3   6  -7 2367.66   45.69
  -3   6   7 2257.90   45.23
   3   6  -7 2288.69   44.37
  -3  -6   7 2325.55   43.56
  -3  -6   7 2402.42   45.32
   3  -6  -7 1989.78   45.34
  -3   6   7 2318.13   47.02
   3  -6  -7 2229.41   47.38
   3  -6  -7 2470.02   45.94
  -3   6   7 2370.17   48.07
  -3  -6   7 2297.21   47.57
   3  -6  -6  422.52   15.58
  -3   6   6  381.53   16.36
  -3  -6   6  391.62   13.95
   3   6  -6  463.13   15.18
   3   6  -6  472.70   15.92
  -3   6   6  407.10   15.63
  -3  -6   6  450.21   15.67
   3  -6  -6  457.20   17.21
  -3   6   6  432.57   16.33
   3   6  -6  431.84   17.51
   3  -6  -6  450.66   15.89
   3  -6  -6  395.16   15.06
  -3   6   6  432.30   16.86
  -3  -6   6  432.66   16.80
   3  -6  -6  453.60   16.13
  -3  -6   5  470.37   15.62
   3   6  -5  475.17   15.40
   3   6  -5  458.27   14.84
   3  -6  -5  446.42   16.64
  -3   6   5  466.48   16.47
   3   6  -5  450.34   17.77
   3  -6  -5  462.77   15.93
  -3   6   5  463.47   17.07
  -3  -6   5  498.51   16.44
   3  -6  -5  403.59   15.12
  -3  -6   5  407.63   16.23
   3  -6  -5  477.29   16.31
  -3  -6   4  142.04    8.04
  -3  -6   4  135.84    8.15
   3   6  -4  147.26    7.97
   3   6  -4  131.05    7.19
   3  -6  -4  146.60    8.82
  -3  -6   4  132.19    8.28
  -3   6   4  141.79    8.51
   3   6  -4  145.92    9.55
   3  -6  -4  131.32    7.96
  -3  -6   4  150.19    8.43
  -3   6   4  150.09    9.17
   3  -6  -4  135.53    8.19
  -3  -6   3  577.13   17.15
  -3  -6   3  527.06   17.15
   3   6  -3  573.39   15.78
   3  -6  -3  560.91   17.87
  -3   6   3  598.58   18.40
   3   6  -3  595.56   19.87
  -3  -6   3  558.04   17.79
  -3   6   3  512.93   17.86
   3  -6  -3  546.28   17.28
  -3  -6   3  582.70   17.36
  -3   6   3  591.06   18.86
  -3  -6   3  588.86   17.88
   3  -6  -3  573.81   17.69
   3   6  -2  137.27    6.86
  -3  -6   2  131.45    8.02
   3  -6  -2  148.63    8.56
  -3  -6   2  133.34    8.07
   3   6  -2  125.41    7.02
  -3   6   2  143.18    8.91
  -3   6   2  134.23    8.44
  -3  -6   2  142.53    7.80
  -3  -6   2  140.83    8.03
   3  -6  -2  161.03    8.65
   3  -6  -2  145.95    8.27
   3   6  -1 1753.24   31.28
  -3  -6   1 1657.42   34.87
   3  -6  -1 1741.93   35.51
  -3   6   1 1787.67   34.70
   3   6  -1 1674.39   36.81
  -3   6   1 1628.67   32.62
  -3  -6   1 1689.05   35.14
   3   6  -1 1499.45   32.24
  -3  -6   1 1627.88   33.46
  -3   6   1 1690.04   36.82
  -3   6   1 1406.44   33.71
  -3  -6   1 1673.81   34.29
   3  -6  -1 1669.26   34.84
   3  -6  -1 1732.97   35.97
   3  -6  -1 1611.09   34.58
   3   6   0  246.96    8.94
  -3   6   0  241.60   11.74
  -3  -6   0  247.41   11.27
  -3  -6   0  266.86   11.48
   3  -6   0  253.51   11.15
  -3   6   0  262.92   11.03
  -3  -6   0  266.99   11.66
   3   6   0  260.30   12.29
  -3   6   0  271.00   10.76
   3   6   0  255.35   10.48
  -3   6   0  274.23   12.49
  -3  -6   0  258.68   10.81
   3  -6   0  250.16   10.99
   3   6   0  249.31   10.53
   3  -6   0  290.35   11.95
  -3  -6   0  262.02   11.20
   3  -6   0  246.40   11.53
  -3   6   0  257.29   11.59
  -3   6  -1   12.66    2.79
  -3  -6  -1    9.75    2.38
   3  -6   1    9.12    2.28
  -3   6  -1   12.45    2.34
  -3  -6  -1   10.43    2.47
   3  -6   1   12.55    2.65
  -3  -6  -1   11.77    2.64
   3   6   1   11.96    2.54
   3   6   1    8.94    2.51
  -3   6  -1   10.15    2.23
   3   6   1    7.40    1.71
  -3   6  -1   11.10    2.47
   3  -6   1    6.30    1.68
  -3  -6  -1   14.30    2.58
  -3  -6  -1    9.81    2.19
  -3   6  -1    8.07    2.19
   3  -6   1   10.20    2.50
   3  -6   1   11.79    2.69
   3   6   2   -0.18    1.10
  -3  -6  -2   -0.82    1.08
   3  -6   2   -2.81    1.49
  -3  -6  -2    2.75    1.38
   3  -6   2    2.24    1.27
  -3  -6  -2    0.85    1.25
   3  -6   2    1.24    1.08
   3   6   2    1.79    1.40
  -3   6  -2    3.00    1.53
   3   6   2   -0.13    1.37
   3   6   2   -0.13    1.11
  -3  -6  -2    3.60    1.63
  -3   6  -2    0.01    1.48
   3  -6   2   -0.15    0.78
  -3   6  -2    0.29    1.39
  -3  -6  -2    0.34    1.29
   3  -6   2   -0.34    1.22
   3   6   3  122.68    7.88
  -3   6  -3  122.36    8.42
  -3  -6  -3  126.02    8.08
   3  -6   3  105.04    7.65
  -3  -6  -3  120.78    8.01
   3  -6   3  111.74    7.21
  -3   6  -3  110.15    7.38
   3   6   3  122.52    8.73
   3   6   3  123.62    8.69
  -3  -6  -3  105.09    7.93
  -3   6  -3  112.16    8.04
   3   6   3  116.59    7.49
  -3  -6  -3  106.04    6.86
  -3  -6  -3  117.78    7.54
  -3   6  -3  122.08    7.96
   3  -6   3  119.64    7.83
  -3   6  -4 1280.76   31.31
  -3  -6  -4 1277.50   30.58
   3  -6   4 1192.80   30.45
  -3  -6  -4 1285.31   30.79
   3   6   4 1307.41   29.85
   3  -6   4 1147.01   28.74
  -3   6  -4 1263.37   29.98
   3   6   4 1231.53   32.89
  -3  -6  -4 1280.50   32.38
   3   6   4 1242.29   29.22
  -3   6  -4 1250.47   31.04
   3  -6   4 1280.79   30.57
  -3  -6  -4 1168.34   28.54
   3  -6   4 1208.42   28.96
  -3  -6  -5   52.87    5.62
  -3   6  -5   56.58    6.02
   3  -6   5   53.00    5.72
  -3  -6  -5   45.94    5.33
  -3   6  -5   46.34    5.13
   3   6   5   52.95    6.29
  -3  -6  -5   54.94    6.05
   3   6   5   53.60    5.42
  -3   6  -5   51.87    5.56
   3  -6   5   56.85    5.81
   3  -6   5   57.59    5.25
  -3   6  -6   11.70    2.91
  -3  -6  -6   16.33    3.26
  -3  -6  -6   15.19    3.29
   3   6   6   24.40    3.77
   3  -6   6   16.25    3.25
  -3   6  -6   15.73    3.20
   3  -6   6   15.42    3.23
  -3   6  -7   13.99    3.17
  -3  -6  -7   16.16    3.28
  -3  -6  -7   13.58    3.22
   3   6   7   11.63    2.86
   3  -6   7   12.88    2.77
  -3   6  -7   14.43    2.82
  -3   6  -7   13.07    3.57
   3  -6   7   12.67    2.96
  -3   6  -8   17.33    2.94
  -3  -6  -8   20.31    3.10
  -3  -6  -8   17.23    3.17
   3  -6   8   17.74    3.31
   3   6   8   23.64    3.61
  -3   6  -8   20.49    3.47
   3  -6   8   23.57    3.60
  -3   6  -9  126.07    7.48
  -3  -6  -9  117.65    7.09
  -3  -6  -9  127.16    7.72
   3   6   9  124.60    7.27
   3  -6   9  128.17    7.80
  -3   6  -9  120.33    7.61
   3   6   9  123.05    7.68
  -3  -6 -10    0.99    0.80
  -3  -6 -10    0.18    1.13
   3   6  10    1.34    1.06
  -3  -6 -10    2.16    1.22
   3  -6  10    1.64    1.29
  -3   6 -10    1.18    1.12
   3   6  10    1.41    1.28
  -3   6 -11    2.35    1.23
  -3  -6 -11   -0.23    0.65
   3  -6  11    1.86    0.89
   3   6  11    1.95    1.05
  -3   7  13   28.20    2.88
  -3   7  12    6.88    1.96
   3  -7 -12    4.93    1.24
  -3  -7  12    5.81    1.82
   3  -7 -12    5.30    1.40
  -3  -7  11   -0.34    1.14
  -3   7  11   -0.15    1.37
  -3  -7  11    2.91    1.59
   3  -7 -11    1.35    1.26
  -3  -7  11    0.24    1.62
   3  -7 -11   -0.09    0.85
  -3  -7  10    6.82    2.09
  -3   7  10    5.56    2.36
  -3  -7  10    6.43    2.06
   3  -7 -10    0.55    1.04
  -3   7  10    4.99    1.87
  -3  -7  10    4.01    2.03
   3  -7 -10    4.35    1.72
  -3   7   9  228.10   12.65
  -3  -7   9  220.31   10.50
  -3  -7   9  248.59   11.10
   3  -7  -9  246.59   11.20
  -3   7   9  233.08   12.09
   3  -7  -9  247.00   11.34
  -3  -7   9  250.94   12.74
  -3   7   8   91.49    8.00
  -3  -7   8   91.24    6.58
  -3   7   8  100.01    6.95
  -3  -7   8   99.31    7.20
   3  -7  -8   86.98    6.77
   3  -7  -8   90.64    6.78
  -3   7   8   91.54    7.72
   3  -7  -8  102.68    7.42
  -3  -7   8   86.79    7.53
  -3  -7   7  990.88   24.78
  -3   7   7 1035.43   29.55
  -3  -7   7 1096.89   26.65
  -3   7   7 1029.23   26.23
   3  -7  -7  836.75   26.28
   3   7  -7  845.11   28.02
   3  -7  -7  942.88   28.12
   3  -7  -7 1089.68   26.92
   3  -7  -7 1047.08   26.56
  -3   7   7 1038.15   28.96
   3  -7  -7 1092.89   27.17
  -3  -7   7 1067.07   29.04
  -3   7   6  388.65   16.88
  -3   7   6  421.78   15.86
   3   7  -6  429.19   15.27
  -3  -7   6  464.51   15.86
   3  -7  -6  417.53   17.06
  -3   7   6  442.87   17.04
   3   7  -6  398.76   17.77
   3  -7  -6  451.37   17.72
   3  -7  -6  421.06   15.71
   3  -7  -6  458.29   16.17
  -3   7   6  435.47   17.39
  -3  -7   6  422.26   17.16
   3  -7  -6  467.70   16.43
  -3  -7   5 1143.52   29.36
   3   7  -5 1440.22   30.44
  -3  -7   5 1340.57   30.24
   3  -7  -5 1272.97   32.38
  -3   7   5 1320.40   31.98
   3   7  -5 1340.84   35.00
   3  -7  -5 1374.43   31.13
   3  -7  -5 1309.34   31.00
  -3   7   5 1288.31   32.48
  -3  -7   5 1237.14   32.26
   3  -7  -5 1410.36   31.46
  -3  -7   4    4.28    1.65
  -3  -7   4    5.04    1.90
   3   7  -4   11.37    2.40
  -3  -7   4    8.12    2.32
   3  -7  -4    4.79    2.00
   3   7  -4    7.97    2.76
  -3   7   4    6.61    2.11
   3  -7  -4    6.59    2.06
  -3  -7   4    6.10    1.94
  -3   7   4    8.08    2.60
  -3  -7   4    3.01    1.74
   3  -7  -4    5.57    2.04
  -3  -7   3 1179.01   27.12
  -3  -7   3 1201.82   28.11
   3   7  -3 1146.51   25.71
   3  -7  -3 1162.36   28.99
  -3   7   3 1144.60   28.60
   3   7  -3 1124.50   30.58
  -3  -7   3 1139.50   28.26
   3  -7  -3 1132.44   27.49
  -3  -7   3 1120.24   26.98
  -3   7   3 1121.42   29.40
   3  -7  -3 1148.16   27.60
   3  -7  -3 1206.87   28.09
  -3  -7   2    5.33    1.65
  -3  -7   2    5.24    1.68
   3   7  -2    4.45    1.38
   3  -7  -2    6.76    2.09
  -3  -7   2    3.98    1.46
  -3   7   2    6.03    2.20
  -3  -7   2    6.82    2.18
  -3   7   2    1.54    1.48
   3   7  -2    4.47    1.50
  -3  -7   2    4.99    1.88
   3  -7  -2   10.48    2.55
   3  -7  -2    5.06    1.82
   3   7  -1  131.28    6.93
  -3  -7   1  117.36    7.26
  -3  -7   1  133.51    8.06
   3  -7  -1  106.02    7.44
  -3  -7   1  125.63    8.08
   3  -7  -1  128.35    8.32
  -3   7   1  124.78    7.87
   3   7  -1  119.83    8.70
  -3   7   1  122.75    7.48
  -3  -7   1  120.71    7.49
   3  -7  -1  120.84    7.57
  -3   7   1  111.82    7.96
  -3   7   1  122.43    8.57
   3   7  -1  117.06    7.15
  -3  -7   1  124.57    7.71
  -3   7   1  123.45    8.26
   3  -7  -1  120.49    8.13
   3  -7  -1  134.12    8.14
   3  -7  -1  134.18    8.17
  -3  -7   0   23.01    3.16
  -3  -7   0   27.31    3.79
  -3   7   0   22.86    3.77
   3  -7   0   22.62    3.58
   3  -7   0   26.70    3.88
  -3   7   0   23.51    3.47
  -3  -7   0   28.70    3.86
   3   7   0   21.58    3.81
  -3   7   0   22.89    3.39
  -3  -7   0   22.75    3.30
   3  -7   0   22.83    3.40
   3   7   0   25.09    3.36
  -3   7   0   28.64    4.21
  -3  -7   0   27.35    3.63
   3  -7   0   25.05    3.62
  -3   7   0   23.61    3.82
   3  -7   0   26.66    3.79
   3   7   1  630.25   18.78
  -3  -7  -1  609.21   18.81
   3  -7   1  557.97   18.88
   3  -7   1  583.01   18.74
  -3   7  -1  599.49   18.71
  -3  -7  -1  620.55   19.65
   3   7   1  610.29   20.74
  -3   7  -1  615.18   18.84
  -3  -7  -1  594.98   19.45
   3  -7   1  642.63   19.28
   3   7   1  639.56   18.66
  -3   7  -1  613.17   20.38
  -3  -7  -1  578.74   17.85
  -3  -7  -1  614.15   18.79
  -3   7  -1  590.60   19.57
   3  -7   1  612.17   19.54
   3   7   2    7.91    2.27
  -3  -7  -2    4.65    1.89
   3  -7   2    9.51    2.51
  -3   7  -2    7.93    2.11
   3  -7   2    6.49    1.98
  -3  -7  -2    5.90    2.15
  -3  -7  -2    4.71    1.71
   3   7   2    7.29    2.19
   3   7   2    7.43    2.45
  -3   7  -2    8.09    2.39
  -3  -7  -2    5.54    1.67
   3   7   2    6.04    1.99
  -3   7  -2    6.35    2.11
  -3   7  -2    4.65    1.97
  -3  -7  -2    5.84    1.91
   3  -7   2    0.95    1.18
   3   7   3    5.66    2.15
  -3  -7  -3    7.53    2.22
   3  -7   3    8.16    2.49
  -3   7  -3    5.89    2.13
  -3  -7  -3    9.89    2.65
   3  -7   3    7.76    2.18
   3   7   3    3.09    1.56
  -3   7  -3    9.50    2.41
   3   7   3   10.35    2.90
  -3  -7  -3   15.48    2.78
  -3   7  -3    3.33    2.02
   3   7   3   14.01    2.90
  -3   7  -3    3.80    1.85
  -3  -7  -3    6.77    1.94
   3  -7   3    6.50    2.15
  -3  -7  -4  538.29   18.24
   3  -7   4  515.02   18.64
  -3   7  -4  475.58   18.40
  -3  -7  -4  515.23   18.13
   3   7   4  545.01   17.58
   3  -7   4  479.92   17.73
  -3   7  -4  509.64   18.03
   3   7   4  494.98   19.95
  -3  -7  -4  516.45   19.37
   3   7   4  550.01   17.92
  -3   7  -4  497.55   18.58
   3  -7   4  540.75   18.65
  -3  -7  -4  476.23   16.43
   3  -7   4  494.41   16.75
  -3  -7  -5   32.38    4.41
  -3   7  -5   31.49    4.78
   3  -7   5   34.21    4.69
  -3  -7  -5   30.63    4.35
   3   7   5   28.87    4.01
  -3   7  -5   36.05    4.75
   3  -7   5   30.70    4.44
   3  -7   5   28.54    4.02
  -3   7  -6   25.93    4.29
  -3  -7  -6   21.26    3.88
  -3  -7  -6   23.01    3.76
   3   7   6   20.13    3.54
  -3   7  -6   17.09    3.42
   3  -7   6   20.67    3.79
   3  -7   6   24.78    3.75
  -3   7  -7  571.23   19.42
  -3  -7  -7  605.12   18.94
  -3  -7  -7  578.85   19.14
   3   7   7  604.64   18.58
  -3   7  -7  589.71   18.69
   3  -7   7  575.36   19.26
  -3   7  -7  584.24   19.80
   3  -7   7  569.40   18.40
  -3   7  -8   93.50    6.86
  -3  -7  -8   87.05    6.36
  -3  -7  -8   87.62    6.68
   3   7   8   96.76    6.66
   3  -7   8   88.20    6.82
  -3   7  -8   90.64    7.02
   3  -7   8   94.36    6.63
  -3   7  -9  110.93    6.81
  -3  -7  -9  110.41    6.31
  -3  -7  -9  111.11    6.38
  -3  -7  -9  114.46    6.68
   3   7   9  107.23    6.48
   3  -7   9  105.95    6.53
  -3   7  -9  108.27    6.97
   3   7   9  118.67    7.15
  -3  -7 -10    8.53    1.59
   3   7  10   10.26    1.81
  -3  -7 -10   11.09    1.91
   3  -7  10    8.93    1.76
  -3   7 -10   10.67    2.05
   3   7  10   11.59    2.12
  -3   8  12   24.60    2.98
   3  -8 -12   18.77    2.10
  -3  -8  12   25.41    2.96
   3  -8 -12   20.77    2.26
  -3   8  11  165.24    8.81
   3  -8 -11  167.04    7.48
   3  -8 -11  177.75    7.85
  -3  -8  11  169.73    8.85
  -3   8  10   57.35    5.68
  -3  -8  10   61.38    4.88
   3  -8 -10   63.50    5.05
  -3   8  10   73.50    5.93
   3  -8 -10   55.24    4.78
  -3  -8  10   73.88    6.28
  -3   8   9   57.20    6.00
  -3  -8   9   53.03    4.81
  -3  -8   9   65.93    5.41
   3  -8  -9   58.91    5.15
   3  -8  -9   56.78    4.90
  -3   8   9   61.99    6.02
   3  -8  -9   60.74    5.38
  -3  -8   9   60.24    6.11
  -3   8   8    8.00    2.72
  -3  -8   8    1.79    1.67
  -3  -8   8    1.40    1.34
   3  -8  -8    4.62    1.97
  -3   8   8    3.58    1.98
   3  -8  -8    2.28    1.61
  -3  -8   8   -1.75    1.76
   3  -8  -8    5.86    2.33
  -3   8   7  702.27   23.62
  -3  -8   7  765.08   21.31
   3  -8  -7  733.06   21.42
   3  -8  -7  785.66   21.93
  -3   8   7  704.70   23.28
   3  -8  -7  713.35   21.35
  -3  -8   7  716.93   23.54
  -3   8   6    1.91    1.80
  -3  -8   6    0.70    1.77
  -3  -8   6    0.56    1.28
  -3   8   6   -1.77    1.23
   3  -8  -6    0.17    1.24
  -3   8   6   -3.44    2.18
   3  -8  -6    1.02    1.39
  -3  -8   6   -0.41    2.00
   3  -8  -6   -0.17    1.44
  -3  -8   5   15.56    3.01
  -3  -8   5   17.57    3.39
   3  -8  -5    8.78    2.52
   3   8  -5   13.05    2.60
   3  -8  -5   19.38    3.56
   3   8  -5    8.63    2.78
  -3   8   5   16.17    3.30
  -3   8   5   16.87    3.67
   3  -8  -5   13.15    2.83
  -3  -8   5   17.35    3.59
   3  -8  -5   15.76    3.03
  -3  -8   4 1547.31   33.38
  -3  -8   4 1477.95   32.14
   3   8  -4 1470.78   31.94
   3  -8  -4 1443.85   34.67
  -3   8   4 1545.15   34.97
   3   8  -4 1392.44   36.67
   3  -8  -4 1230.69   32.38
   3  -8  -4 1446.43   32.52
  -3   8   4 1271.70   33.93
  -3  -8   4 1401.19   35.07
   3  -8  -4 1426.17   32.32
  -3  -8   3  927.43   24.13
   3   8  -3  858.43   22.42
  -3  -8   3  851.21   22.78
  -3  -8   3  913.32   25.15
   3  -8  -3  874.72   25.39
  -3   8   3  910.24   25.16
   3   8  -3  869.64   26.91
   3  -8  -3  879.29   23.66
  -3   8   3  835.29   25.36
   3  -8  -3  897.77   23.82
   3  -8  -3  844.97   23.24
  -3  -8   2  683.53   20.13
   3   8  -2  631.16   18.34
   3  -8  -2  603.42   19.75
  -3  -8   2  670.99   19.29
   3  -8  -2  706.24   22.04
  -3  -8   2  664.88   20.91
  -3  -8   2  685.19   19.76
  -3   8   2  623.55   20.93
  -3   8   2  624.57   21.24
   3  -8  -2  723.91   20.70
   3  -8  -2  684.96   20.15
  -3  -8   1  144.82    8.18
   3   8  -1  140.49    8.45
  -3  -8   1  163.03    9.06
   3   8  -1  131.92    7.49
   3  -8  -1  128.95    8.56
  -3  -8   1  146.15    9.16
   3  -8  -1  139.45    9.18
   3   8  -1  147.10   10.14
  -3   8   1  119.76    7.95
  -3   8   1  137.23    9.35
   3  -8  -1  129.12    7.79
   3   8  -1  135.24    7.89
  -3   8   1  139.59    9.23
  -3  -8   1  157.08    8.73
   3  -8  -1  154.27    9.28
   3  -8  -1  149.64    8.82
  -3   8   1  142.14    9.28
   3  -8  -1  151.00    8.86
   3   8   0   13.26    2.76
  -3   8   0   11.53    2.77
  -3  -8   0   14.55    2.89
   3  -8   0   15.56    3.15
  -3   8   0   12.68    2.75
  -3  -8   0   15.90    2.99
   3  -8   0   10.79    2.71
   3   8   0   11.83    3.07
  -3   8   0   15.43    2.99
  -3   8   0   15.26    3.49
  -3   8   0   18.77    3.22
  -3  -8   0   16.21    2.95
   3   8   0   15.62    2.84
  -3   8   0   10.50    2.53
   3  -8   0   19.72    3.27
  -3  -8   0   17.18    3.16
   3  -8   0   14.54    3.00
   3   8   1  148.63    8.73
  -3  -8  -1  157.84    9.12
   3  -8   1  165.99    9.89
   3  -8   1  133.68    8.73
  -3   8  -1  164.67    9.57
  -3  -8  -1  165.58    9.86
   3   8   1  166.20   10.77
  -3   8  -1  142.62    9.07
  -3  -8  -1  144.64    9.16
  -3  -8  -1  164.66    8.95
  -3   8  -1  155.52   10.20
   3   8   1  166.89    9.15
  -3  -8  -1  154.54    8.97
  -3   8  -1  149.38    9.62
   3  -8   1  158.03    9.40
   3  -8   2  293.97   13.47
  -3  -8  -2  316.58   13.23
   3   8   2  284.40   12.45
   3  -8   2  279.07   12.50
  -3  -8  -2  300.72   13.82
  -3   8  -2  316.89   13.70
   3   8   2  259.91   13.72
  -3   8  -2  280.24   13.22
  -3  -8  -2  282.03   13.44
  -3  -8  -2  285.92   12.00
  -3   8  -2  299.88   14.31
   3   8   2  284.35   12.43
  -3  -8  -2  299.33   12.61
  -3   8  -2  280.76   13.59
   3  -8   2  278.66   12.59
   3  -8   3  142.21    9.44
  -3  -8  -3  160.54    9.43
   3   8   3  153.54    9.02
   3  -8   3  143.41    9.18
  -3  -8  -3  151.15    9.89
  -3   8  -3  154.26    9.59
   3   8   3  127.32    9.84
  -3   8  -3  144.88    9.56
  -3  -8  -3  140.12    9.63
  -3  -8  -3  143.37    8.22
  -3   8  -3  141.08    9.75
   3   8   3  144.93    8.85
  -3  -8  -3  148.51    8.55
  -3  -8  -3  150.01    8.77
  -3   8  -3  155.91    9.85
   3  -8   3  150.82    8.87
  -3   8  -4   50.37    6.07
   3  -8   4   48.23    5.70
  -3  -8  -4   52.69    5.50
  -3   8  -4   45.09    5.65
   3   8   4   51.56    5.34
  -3  -8  -4   49.90    5.00
   3  -8   4   57.11    5.95
  -3   8  -4   54.96    5.69
  -3   8  -5  399.82   16.58
  -3  -8  -5  416.02   15.68
   3  -8   5  359.50   15.62
  -3   8  -5  390.53   16.28
   3   8   5  414.19   15.28
  -3  -8  -5  395.65   14.77
   3  -8   5  411.58   16.11
   3  -8   5  385.80   14.55
  -3  -8  -6  378.91   13.67
  -3   8  -6  411.39   16.54
  -3  -8  -6  412.36   15.26
   3   8   6  404.69   14.78
   3  -8   6  412.05   15.92
  -3   8  -6  401.98   15.86
  -3  -8  -6  397.87   14.68
   3  -8   6  398.14   14.42
  -3   8  -7  499.48   17.57
  -3  -8  -7  511.71   16.53
   3   8   7  510.36   16.34
  -3   8  -7  502.38   16.90
  -3  -8  -7  536.55   16.78
   3  -8   7  505.50   17.36
  -3   8  -7  495.40   17.72
  -3  -8  -7  500.60   15.59
   3  -8   7  466.15   15.52
  -3  -8  -8    8.26    1.81
  -3   8  -8    9.88    2.36
  -3  -8  -8    8.37    1.84
  -3  -8  -8    8.61    2.06
  -3   8  -8    7.23    1.80
   3   8   8   11.83    2.38
   3  -8   8    9.58    2.36
   3  -8   8   11.03    2.21
  -3   8  -8   10.69    2.62
  -3   8  -9  129.98    6.94
  -3  -8  -9  120.04    6.01
  -3  -8  -9  134.29    6.73
   3   8   9  124.19    6.54
   3  -8   9  123.23    6.26
  -3   8  -9  115.56    6.81
  -3  -8  -9  118.67    5.91
   3   8   9  130.49    6.94
   3   8  10    1.14    0.98
  -3  -8 -10   -0.04    0.68
  -3   8 -10    1.01    0.92
   3   8  10    0.96    0.85
   3  -9 -12  211.51    6.93
  -3   9  11    3.81    1.37
   3  -9 -11    2.88    1.06
  -3  -9  11    4.32    1.45
   3  -9 -11    1.92    1.04
  -3   9  10   36.11    4.17
  -3  -9  10   37.92    3.62
   3  -9 -10   37.31    3.60
  -3   9  10   36.85    3.89
   3  -9 -10   37.75    3.70
  -3  -9  10   39.04    4.39
  -3   9   9  448.24   16.65
  -3  -9   9  461.21   14.54
   3  -9  -9  469.52   14.92
  -3   9   9  482.07   16.56
   3  -9  -9  473.30   15.13
  -3  -9   9  480.07   17.13
  -3   9   8  376.42   15.74
  -3  -9   8  376.59   13.38
   3  -9  -8  367.79   13.67
  -3   9   8  382.56   15.53
   3  -9  -8  375.46   13.77
  -3  -9   8  375.52   15.68
  -3   9   7   38.81    5.26
  -3  -9   7   43.21    4.64
   3  -9  -7   38.62    4.49
  -3   9   7   42.38    5.36
   3  -9  -7   35.86    4.37
  -3  -9   7   37.15    4.95
  -3   9   6    3.38    1.84
  -3  -9   6    3.38    1.93
  -3  -9   6    2.42    1.85
  -3   9   6    0.10    1.68
   3  -9  -6    1.02    1.28
  -3  -9   6    1.35    1.91
   3  -9  -6   -0.78    1.59
   3   9  -5    4.32    1.88
  -3  -9   5    4.79    2.23
  -3  -9   5    3.53    1.61
  -3   9   5    5.25    1.78
  -3   9   5    3.72    1.93
   3  -9  -5    7.70    2.78
  -3  -9   5   11.46    2.89
   3  -9  -5    5.72    2.25
   3   9  -4   72.71    6.17
  -3  -9   4   74.75    6.21
   3  -9  -4   71.75    6.27
  -3  -9   4   80.45    6.35
   3  -9  -4   76.52    6.35
  -3   9   4   68.37    7.08
   3  -9  -4   81.66    6.51
  -3  -9   4   71.61    6.99
   3  -9  -4   75.42    6.39
   3   9  -3  132.63    8.35
  -3  -9   3  148.70    8.85
   3   9  -3  123.87    8.00
   3  -9  -3  136.79    8.74
  -3  -9   3  131.42    7.99
   3  -9  -3  133.63    9.26
  -3  -9   3  117.74    8.49
  -3   9   3  124.31    8.79
   3   9  -3  115.63    9.41
  -3   9   3  118.55    9.08
  -3  -9   3  141.52    9.69
   3  -9  -3  144.75    8.66
   3  -9  -3  134.10    8.40
   3   9  -2   26.18    3.77
  -3  -9   2   30.68    4.14
   3  -9  -2   37.31    4.59
  -3  -9   2   32.62    4.00
   3   9  -2   20.39    3.13
  -3  -9   2   21.82    3.69
   3  -9  -2   34.63    4.74
  -3   9   2   22.94    4.10
  -3   9   2   30.85    4.35
   3  -9  -2   31.67    4.11
  -3  -9   2   32.60    4.72
   3  -9  -2   31.36    4.18
   3   9  -1   28.88    4.11
  -3  -9   1   23.95    3.35
  -3  -9   1   32.44    4.17
   3  -9  -1   33.76    4.44
   3  -9  -1   21.30    3.71
  -3  -9   1   27.11    4.16
   3   9  -1   24.47    4.50
  -3   9   1   26.75    4.16
  -3   9   1   37.80    5.03
  -3   9   1   28.08    4.51
   3  -9  -1   24.56    3.68
   3  -9  -1   32.74    4.36
   3   9   0   62.47    5.83
  -3  -9   0   77.00    6.26
   3  -9   0   72.88    6.60
  -3   9   0   75.94    6.80
  -3  -9   0   61.35    6.11
   3  -9   0   66.51    6.31
  -3   9   0   73.23    6.53
   3   9   0   59.09    6.70
  -3   9   0   54.52    5.76
   3   9   0   71.71    5.88
  -3   9   0   71.05    6.90
  -3  -9   0   69.36    5.88
   3  -9   0   73.12    6.07
  -3   9   0   62.06    6.16
  -3   9   0   56.51    6.08
   3  -9   0   73.18    6.41
  -3  -9  -1  591.11   18.72
   3  -9   1  620.63   20.35
   3   9   1  581.85   18.70
  -3   9  -1  570.38   19.71
   3   9   1  525.89   20.84
  -3   9  -1  514.84   19.24
  -3  -9  -1  529.15   19.50
   3  -9   1  557.83   18.52
  -3   9  -1  641.25   21.71
  -3  -9  -1  613.33   18.58
   3   9   1  578.37   18.32
   3  -9   1  618.45   19.47
  -3   9  -1  579.59   20.39
   3   9   2   12.45    2.71
  -3  -9  -2    9.31    2.63
   3  -9   2   12.24    3.23
   3   9   2   13.26    2.98
  -3   9  -2   15.35    3.63
  -3  -9  -2   13.51    2.77
  -3   9  -2   10.34    3.01
   3  -9   2   13.29    2.71
  -3  -9  -3  406.33   15.45
   3  -9   3  379.38   15.96
   3   9   3  425.06   15.38
   3   9   3  395.16   14.12
  -3   9  -3  424.09   17.31
   3   9   3  398.62   15.04
  -3  -9  -3  401.71   14.35
   3  -9   3  435.72   16.73
  -3   9  -3  389.29   16.22
  -3   9  -4  109.81    8.68
  -3  -9  -4  121.82    8.12
   3  -9   4   98.95    7.94
   3   9   4  115.07    7.73
   3   9   4  119.89    7.56
  -3   9  -4  119.87    9.03
  -3  -9  -4  118.10    7.54
   3  -9   4  117.09    8.36
  -3   9  -5 1420.36   34.78
  -3  -9  -5 1472.82   32.71
   3  -9   5 1360.49   33.71
   3   9   5 1496.57   32.54
   3   9   5 1370.18   29.80
  -3   9  -5 1388.87   34.29
  -3  -9  -5 1433.57   31.52
   3  -9   5 1485.76   33.82
  -3   9  -6  279.76   13.12
  -3  -9  -6  291.31   12.09
   3   9   6  301.89   12.21
  -3   9  -6  293.50   13.08
  -3  -9  -6  296.94   11.92
   3  -9   6  297.82   12.95
  -3   9  -7  248.29   11.45
  -3  -9  -7  257.77   10.54
   3   9   7  241.37   10.34
  -3   9  -7  238.45   10.86
  -3  -9  -7  257.70   10.54
   3  -9   7  242.70   10.97
  -3   9  -7  246.67   11.45
  -3   9  -8   61.68    5.12
  -3  -9  -8   63.86    4.53
  -3   9  -8   52.85    4.36
  -3  -9  -8   72.63    5.00
   3  -9   8   63.67    5.02
   3   9   8   67.86    4.98
  -3   9  -8   61.72    5.18
  -3  -9  -8   54.07    3.94
   3   9   8   69.16    5.12
  -3   9  -9   38.20    3.45
  -3  -9  -9   36.91    3.14
   3   9   9   39.96    3.34
  -3   9  -9   39.62    3.61
   3   9   9   42.60    3.51
   3 -10 -11  114.72    5.10
   3 -10 -11  113.74    5.12
  -3 -10  11  118.49    5.85
  -3  10  10  149.09    7.54
   3 -10 -10  157.11    6.89
  -3  10  10  135.61    6.73
   3 -10 -10  153.03    6.83
  -3 -10  10  161.94    8.00
  -3  10   9  210.67    9.96
  -3 -10   9  202.72    8.50
  -3  10   9  185.22    9.14
   3 -10  -9  182.64    8.28
   3 -10  -9  192.23    8.52
  -3 -10   9  194.65    9.78
  -3 -10   8   -1.20    1.47
  -3  10   8    2.98    1.39
  -3  10   8    2.00    1.87
   3 -10  -8   -0.97    1.28
  -3 -10   8    0.57    1.69
   3 -10  -8    0.92    1.34
  -3 -10   7    3.90    1.96
  -3  10   7    3.96    1.65
  -3  10   7    0.92    1.63
   3 -10  -7    1.58    1.27
  -3 -10   7   -0.25    1.99
   3 -10  -7    2.93    1.57
  -3 -10   6  329.94   12.56
   3 -10  -6  340.47   13.14
  -3  10   6  305.13   14.14
  -3 -10   6  336.09   14.83
   3 -10  -6  326.08   12.74
   3 -10  -6  335.42   13.08
  -3 -10   5   14.29    2.76
  -3 -10   5   15.50    2.97
   3 -10  -5   13.71    2.82
  -3  10   5    9.33    3.20
   3 -10  -5   11.04    2.56
   3 -10  -5   17.45    2.88
  -3 -10   5   13.45    3.31
   3 -10  -5   12.92    2.74
   3  10  -4  348.84   13.59
  -3 -10   4  336.44   13.69
  -3 -10   4  340.62   13.09
   3 -10  -4  335.46   13.80
  -3  10   4  344.76   15.56
  -3 -10   4  326.56   15.07
   3 -10  -4  336.25   13.30
   3 -10  -4  355.00   13.82
   3  10  -3  295.85   12.66
  -3 -10   3  302.84   12.86
   3 -10  -3  299.39   13.15
  -3 -10   3  295.63   12.04
  -3  10   3  297.56   14.46
  -3 -10   3  290.00   14.09
   3 -10  -3  308.01   12.67
   3 -10  -3  311.57   13.02
   3  10  -2   66.10    5.94
  -3 -10   2   74.33    6.32
   3 -10  -2   69.33    6.24
  -3 -10   2   72.03    5.68
  -3  10   2   67.52    6.11
  -3  10   2   63.12    6.54
   3 -10  -2   63.09    5.64
  -3 -10   2   62.08    6.31
   3 -10  -2   72.10    6.34
   3 -10  -1   98.80    7.64
  -3 -10   1  102.41    7.35
   3  10  -1   98.54    7.25
  -3  10   1  104.53    7.96
  -3  10   1  105.50    8.30
  -3 -10   1   89.90    7.55
   3 -10  -1   95.75    7.22
   3 -10  -1  107.36    7.26
  -3  10   0  107.34    7.92
  -3 -10   0   98.16    7.20
   3 -10   0  100.12    7.61
   3  10   0   97.62    7.26
  -3  10   0   95.78    7.84
  -3  10   0   95.19    7.58
  -3  10   0   91.87    7.68
   3 -10   0  106.16    7.50
  -3 -10  -1  105.64    7.50
  -3  10  -1  115.63    8.55
   3 -10   1  104.34    7.89
   3  10   1   94.43    7.06
   3  10   1  104.65    7.09
  -3  10  -1  125.60    9.12
  -3  10  -1  108.25    8.39
   3 -10   1  108.19    7.42
  -3  10  -2  361.99   15.67
  -3 -10  -2  394.85   14.79
   3 -10   2  339.11   14.84
   3  10   2  372.63   14.25
   3  10   2  364.27   13.73
   3  10   2  357.57   13.71
  -3  10  -2  351.55   15.70
  -3  10  -2  383.98   16.03
  -3  10  -3 1104.14   29.76
  -3 -10  -3 1102.29   27.24
   3 -10   3 1034.19   28.31
   3  10   3 1079.69   25.42
   3  10   3 1074.93   26.61
   3  10   3 1132.56   26.91
  -3  10  -3 1114.69   29.79
  -3 -10  -3 1049.23   25.12
   3 -10   3 1133.97   28.78
  -3  10  -3 1094.02   28.90
  -3  10  -4    5.54    2.45
  -3 -10  -4    1.17    1.89
   3 -10   4    3.05    2.04
   3 -10   4    3.20    1.83
   3  10   4    1.90    1.46
   3  10   4    3.83    1.92
  -3  10  -4    5.60    2.51
  -3 -10  -4    5.73    1.94
  -3 -10  -5   82.90    6.19
  -3  10  -5   83.89    7.05
   3 -10   5   81.97    6.81
   3  10   5   80.46    6.05
   3  10   5   85.12    5.73
  -3  10  -5   81.50    6.93
  -3 -10  -5   88.57    6.04
   3 -10   5   83.35    6.56
  -3  10  -6  644.05   19.82
  -3 -10  -6  722.19   18.84
   3  10   6  695.40   18.76
  -3  10  -6  684.67   20.02
  -3 -10  -6  665.54   17.92
   3 -10   6  665.49   19.20
  -3  10  -6  669.65   20.17
  -3  10  -7    5.23    1.83
  -3 -10  -7    5.52    1.53
  -3  10  -7    5.52    1.75
  -3 -10  -7    4.30    1.51
   3  10   7    4.27    1.50
   3 -10   7    6.01    1.80
  -3  10  -7    4.71    1.83
  -3  10  -8   21.04    2.78
  -3  10  -8   17.16    2.26
  -3 -10  -8   19.55    2.35
   3 -10   8   22.27    2.68
   3  10   8   20.37    2.52
  -3  10  -8   20.18    2.67
   3  10   8   21.53    2.58
   3  10   9    6.25    1.21
  -3  10  -9    4.74    1.21
   3 -11 -10  126.10    5.34
   3 -11 -10  117.39    5.30
  -3 -11  10  125.62    6.03
  -3  11   9   13.10    2.16
  -3 -11   9   15.76    2.10
  -3  11   9   16.10    2.44
   3 -11  -9   13.22    1.99
  -3 -11   9   17.39    2.72
   3 -11  -9   11.52    1.98
  -3 -11   8   20.71    2.72
  -3  11   8   15.62    2.66
   3 -11  -8   19.60    2.74
  -3  11   8   23.14    3.23
  -3 -11   8   24.44    3.42
   3 -11  -8   20.92    2.71
   3 -11  -8   18.08    2.63
  -3  11   7  358.73   13.68
  -3 -11   7  381.80   12.52
   3 -11  -7  364.89   12.74
  -3  11   7  397.52   14.49
   3 -11  -7  366.88   12.50
   3 -11  -7  379.17   12.92
  -3 -11   7  376.77   14.55
  -3 -11   6  374.26   12.87
  -3  11   6  385.14   14.92
  -3 -11   6  378.42   15.08
   3 -11  -6  370.58   12.84
   3 -11  -6  364.61   13.16
  -3 -11   5   17.02    2.82
  -3 -11   5   20.46    3.28
   3 -11  -5   19.18    3.07
  -3  11   5   13.98    3.23
   3  11  -5   23.01    3.18
   3 -11  -5   21.59    3.17
  -3 -11   5   20.47    3.60
   3 -11  -5   17.56    3.04
  -3 -11   4   31.91    4.09
  -3 -11   4   35.47    3.91
   3 -11  -4   25.36    3.59
   3  11  -4   24.74    3.35
  -3  11   4   36.33    4.98
   3 -11  -4   29.64    3.64
  -3 -11   4   26.12    4.10
   3 -11  -4   36.98    4.29
  -3 -11   3   67.32    5.82
  -3 -11   3   67.36    5.34
   3 -11  -3   74.57    6.21
   3  11  -3   63.66    5.62
  -3  11   3   71.12    6.77
  -3 -11   3   74.93    6.73
   3 -11  -3   61.94    5.28
   3 -11  -3   73.61    6.11
   3 -11  -3   72.25    6.00
  -3 -11   2  343.67   13.50
  -3 -11   2  319.53   11.83
   3 -11  -2  325.16   13.61
   3  11  -2  322.21   13.01
  -3  11   2  319.50   13.02
  -3  11   2  357.23   15.34
  -3 -11   2  336.15   14.63
   3 -11  -2  332.47   12.55
   3 -11  -2  335.63   13.38
  -3 -11   1  119.51    7.67
   3 -11  -1  120.01    8.10
   3  11  -1  112.16    7.60
  -3  11   1  119.73    8.09
  -3  11   1   96.04    7.71
  -3 -11   1  116.44    8.26
   3 -11  -1  122.51    7.76
   3  11   0   -0.16    1.49
  -3 -11   0    1.64    1.58
   3 -11   0    1.64    1.72
  -3  11   0    2.21    1.53
   3  11   0    2.34    2.04
  -3  11   0    0.36    1.43
   3 -11   0    3.60    1.74
  -3  11  -1  413.65   15.61
  -3 -11  -1  416.78   15.11
   3 -11   1  431.41   16.22
   3  11   1  421.20   14.84
  -3  11  -1  428.26   16.58
   3  11   1  443.62   15.54
  -3  11  -1  437.79   16.64
  -3  11  -2  171.25    9.92
  -3 -11  -2  199.14    9.88
   3 -11   2  184.01   10.29
   3  11   2  170.06    8.72
   3  11   2  178.76    8.96
   3  11   2  203.69    9.94
  -3  11  -2  195.49   10.92
  -3  11  -2  181.43   10.45
  -3  11  -3  122.60    8.31
  -3 -11  -3  129.59    7.82
   3 -11   3  122.52    8.21
   3  11   3  122.61    7.27
   3  11   3  117.39    7.24
  -3  11  -3  117.77    8.30
   3 -11   3  124.57    8.01
   3  11   3  115.95    6.84
  -3  11  -4  141.83    8.83
  -3 -11  -4  141.79    7.91
   3 -11   4  126.86    8.24
   3  11   4  139.17    7.69
   3  11   4  130.28    7.20
  -3  11  -4  149.33    9.06
   3 -11   4  145.75    8.39
  -3  11  -5   18.60    3.22
  -3 -11  -5   17.86    2.70
   3 -11   5   15.97    2.90
   3  11   5   20.85    3.04
   3  11   5   20.30    2.71
  -3  11  -5   21.50    3.40
   3 -11   5   16.33    2.80
  -3  11  -6    7.23    2.08
  -3 -11  -6    6.40    1.61
  -3  11  -6    4.48    1.79
   3  11   6    5.26    1.65
   3 -11   6    6.63    1.84
  -3  11  -6    7.13    1.82
  -3  11  -7   84.10    5.34
  -3 -11  -7   74.13    4.23
   3 -11   7   81.88    4.88
  -3  11  -7   80.75    5.11
   3  11   7   80.14    4.84
  -3  11  -7   81.14    5.27
   3  11   7   75.28    4.54
  -3  11  -8  387.23   10.80
   3  11   8  367.82   10.00
  -3  11  -8  371.09   10.47
   3 -12  -9   30.35    2.67
   3 -12  -9   29.92    2.58
  -3 -12   9   26.72    2.66
  -3  12   8  151.32    7.13
   3 -12  -8  141.93    6.06
   3 -12  -8  143.93    6.44
  -3 -12   8  155.27    7.39
  -3 -12   7  191.87    7.81
   3  12  -7  183.33    7.71
  -3  12   7  186.40    8.73
   3 -12  -7  181.65    7.48
   3 -12  -7  184.40    7.94
  -3 -12   7  192.21    9.03
  -3 -12   6  151.49    7.19
   3 -12  -6  134.34    6.95
   3  12  -6  167.41    7.96
  -3  12   6  155.92    8.45
   3 -12  -6  145.51    6.98
   3 -12  -6  148.29    7.45
  -3 -12   6  164.19    8.81
  -3 -12   5   -0.40    0.84
   3 -12  -5    1.61    1.45
   3  12  -5    0.53    0.92
  -3  12   5    2.58    1.70
   3  12  -5    1.11    1.34
   3 -12  -5    2.09    1.23
  -3 -12   5    2.25    1.24
   3 -12  -5   -0.43    1.25
   3 -12  -5    0.60    1.23
  -3 -12   4  464.21   15.18
  -3 -12   4  472.60   14.15
   3 -12  -4  499.15   15.70
   3  12  -4  522.41   16.17
   3  12  -4  525.35   15.57
  -3  12   4  471.44   16.71
  -3 -12   4  489.07   16.77
   3 -12  -4  451.37   13.88
   3 -12  -4  463.41   15.06
  -3 -12   3  100.84    6.78
  -3 -12   3  104.46    6.11
   3 -12  -3  103.86    6.92
   3  12  -3  115.80    7.35
   3 -12  -3   93.19    5.85
   3  12  -3  114.10    7.15
  -3  12   3  112.17    7.87
  -3 -12   3  107.67    7.51
   3 -12  -3  104.97    6.76
  -3 -12   2   10.18    2.46
   3 -12  -2   10.46    2.45
  -3  12   2   11.16    2.66
   3  12  -2   11.05    2.72
   3  12  -2   11.61    2.73
  -3 -12   2    9.68    2.69
   3 -12  -2    8.11    2.16
  -3 -12   1    1.90    1.74
   3 -12  -1   -0.01    1.34
  -3  12   1    1.51    1.24
   3  12  -1    1.15    1.95
   3  12  -1    1.43    1.43
  -3  12   1    3.63    1.85
  -3 -12   1    1.43    1.26
   3 -12  -1    2.45    1.14
  -3 -12   0  782.20   20.91
   3 -12   0  779.33   21.86
   3  12   0  816.41   21.18
   3  12   0  802.96   21.20
  -3  12   0  785.01   21.66
  -3 -12   0  724.26   20.90
  -3  12  -1   57.31    5.00
  -3 -12  -1   59.13    5.14
   3 -12   1   55.87    5.29
   3  12   1   65.76    5.29
   3  12   1   63.75    5.42
  -3  12  -1   64.13    5.77
  -3  12  -2   81.41    6.17
  -3 -12  -2   76.21    5.75
   3 -12   2   75.00    6.07
   3  12   2   77.98    5.79
  -3  12  -2   92.63    6.85
   3 -12   2   82.73    6.19
   3  12   2   82.09    5.64
  -3 -12  -3   22.24    2.99
   3 -12   3   19.78    3.16
  -3  12  -3   20.03    3.10
   3 -12   3   21.03    3.05
   3  12   3   16.26    2.40
   3  12   3   21.95    3.06
  -3  12  -3   18.72    3.11
   3  12   3   15.19    2.29
  -3  12  -3   21.29    3.07
  -3  12  -4   77.71    5.78
  -3 -12  -4   68.63    4.94
   3 -12   4   68.35    5.44
   3  12   4   69.40    4.82
  -3  12  -4   70.88    5.59
   3 -12   4   70.50    5.22
   3  12   4   60.31    4.54
  -3  12  -4   73.82    5.40
  -3  12  -5   58.21    4.73
  -3 -12  -5   58.77    4.21
   3  12   5   50.33    3.66
  -3  12  -5   60.84    4.84
   3 -12   5   62.52    4.52
   3  12   5   58.26    4.26
  -3  12  -5   59.74    4.63
  -3  12  -6  176.66    7.62
  -3 -12  -6  162.01    6.35
  -3  12  -6  176.72    7.60
   3 -12   6  174.10    6.97
   3  12   6  171.19    6.96
  -3  12  -6  171.03    7.34
  -3  12  -7    8.51    1.50
  -3  13   7    6.49    1.57
  -3 -13   7    6.04    1.34
   3 -13  -7    6.24    1.34
  -3  13   6  316.78   11.01
   3  13  -6  346.30   10.53
   3 -13  -6  324.31   10.39
  -3 -13   6  345.03   11.44
  -3 -13   5    9.62    1.76
   3 -13  -5   10.09    1.76
  -3  13   5   14.51    2.59
   3  13  -5   13.04    2.23
  -3 -13   5   13.49    2.37
   3 -13  -5   12.60    2.08
  -3 -13   4   23.67    2.56
   3 -13  -4   31.41    3.34
   3  13  -4   33.61    3.54
   3  13  -4   30.40    3.18
  -3  13   4   30.42    3.63
  -3 -13   4   28.31    3.45
   3 -13  -4   25.16    2.91
  -3 -13   3   71.06    5.20
   3 -13  -3   65.89    5.02
   3  13  -3   66.01    5.07
   3  13  -3   67.74    4.95
  -3  13   3   64.69    5.40
  -3 -13   3   63.07    5.14
   3 -13  -3   62.87    4.59
  -3 -13   2  116.21    6.70
   3 -13  -2  113.20    6.74
   3  13  -2  114.84    6.69
   3  13  -2  106.46    6.46
  -3  13   2  106.71    6.85
  -3 -13   2  103.08    6.61
   3 -13  -2   93.21    5.56
  -3 -13   1    2.06    1.31
   3 -13  -1    2.51    1.46
  -3  13   1    2.38    1.31
   3  13  -1    2.10    1.62
   3  13  -1    1.34    1.50
  -3  13   1    2.25    1.06
  -3 -13   1    0.60    1.14
  -3 -13   0   48.36    4.36
   3 -13   0   46.26    4.43
   3  13   0   52.29    4.48
  -3  13   0   51.96    4.49
   3  13   0   47.93    4.28
  -3 -13  -1   24.94    3.07
   3 -13   1   26.41    3.35
   3  13   1   28.06    3.31
  -3  13  -1   30.28    3.49
   3 -13   1   27.33    3.30
   3  13   1   32.53    3.43
  -3  13  -2  267.03    9.98
  -3 -13  -2  279.48   10.26
   3 -13   2  291.38   11.07
   3  13   2  272.60   10.10
  -3  13  -2  285.45   10.95
   3 -13   2  281.43   10.38
   3  13   2  273.17    9.74
  -3  13  -3   27.85    3.10
  -3 -13  -3   31.77    3.15
   3 -13   3   28.49    3.18
   3  13   3   31.50    3.14
  -3  13  -3   30.69    3.45
   3 -13   3   29.33    3.08
   3  13   3   25.92    2.66
  -3  13  -4  136.25    6.50
  -3 -13  -4  121.65    5.78
   3  13   4  113.30    5.45
   3 -13   4  119.33    5.80
  -3  13  -4  128.66    6.53
  -3  13  -4   98.73    5.22
  -3  13  -5   16.96    2.16
  -3  13  -5   19.25    2.34
  -3  14   6    3.53    1.14
   3  14  -6    3.75    1.00
  -3  14   5    1.52    1.05
   3  14  -5    0.67    0.76
   3 -14  -4  257.25    8.56
  -3  14   4  304.54   10.03
   3  14  -4  326.72    9.76
   3 -14  -4  221.53    7.44
  -3 -14   4  258.95    8.89
   3 -14  -3   32.32    3.08
   3  14  -3   32.60    2.98
  -3  14   3   34.94    3.38
   3  14  -3   36.83    3.29
  -3 -14   3   29.13    2.91
  -3 -14   2    9.67    1.83
   3 -14  -2   10.38    1.87
  -3  14   2   13.07    2.20
   3  14  -2    8.77    1.72
   3  14  -2   11.79    1.99
  -3 -14   2    8.48    1.57
  -3 -14   1    3.47    1.15
   3 -14  -1    7.80    1.71
   3  14  -1    5.52    1.51
   3  14  -1    5.06    1.55
   3  14  -1    2.05    0.98
  -3 -14   0   77.79    4.80
   3 -14   0   76.09    4.87
   3  14   0   72.52    4.68
  -3  14   0   58.10    3.88
   3 -14   0   71.48    4.57
   3  14   0   78.14    4.79
  -3 -14  -1   21.93    2.55
   3 -14   1   22.66    2.64
   3  14   1   26.12    2.72
  -3  14  -1   20.24    2.39
   3 -14   1   23.59    2.55
   3  14   1   23.97    2.63
  -3 -14  -2  415.64   11.20
   3 -14   2  402.12   11.57
   3  14   2  398.29   10.96
  -3  14  -2  383.95   11.11
   3 -14   2  361.67   10.34
   3  14   2  344.28   10.00
  -3 -14  -3    0.21    0.53
   3 -14   3    1.23    0.78
   3  15  -2  202.51    6.80
   3  15  -1    9.91    1.51
  -4   0  13    1.76    1.27
  -4   0  12 1037.10   24.38
  -4   0  11   -0.20    1.58
  -4   0  11   -0.41    1.63
  -4   0  10 1043.59   26.43
  -4   0  10 1062.99   27.30
  -4   0   9   -3.31    1.75
  -4   0   9    0.49    1.39
  -4   0   8  234.06   11.31
  -4   0   8  199.69   11.43
  -4   0   7    2.14    1.17
   4   0  -7   -0.13    1.10
  -4   0   6  461.80   16.19
   4   0  -6  480.29   17.54
  -4   0   6  487.73   16.44
  -4   0   5    0.77    1.16
   4   0  -5    1.50    1.72
  -4   0   5   -0.48    0.93
  -4   0   4   38.77    4.28
   4   0  -4   36.79    4.51
  -4   0   3   -0.56    1.07
   4   0  -3    0.30    1.28
   4   0  -3    1.59    1.55
   4   0  -2    1.21    1.70
  -4   0   2    2.78    1.50
  -4   0   2    1.14    1.21
   4   0  -2    3.11    1.39
  -4   0   2    4.09    1.53
   4   0  -2    2.61    1.30
   4   0  -1    1.17    1.26
  -4   0   1    0.45    0.90
  -4   0   1    1.58    1.18
   4   0  -1   -1.66    1.28
   4   0  -1    1.16    0.98
  -4   0   1    1.49    1.11
   4   0  -1    0.71    0.90
  -4   0   0   15.83    2.61
   4   0   0   20.83    3.34
  -4   0   0   23.04    3.31
   4   0   0   16.22    2.73
   4   0   0   17.82    2.87
  -4   0   0   22.66    3.41
   4   0   0   17.28    2.74
  -4   0  -1    0.21    0.89
   4   0   1    1.19    1.08
   4   0   1    2.67    1.21
  -4   0  -1    0.71    1.04
   4   0   1   -0.43    1.03
  -4   0  -1    1.61    1.10
   4   0   1    1.21    1.07
  -4   0  -2 1399.40   32.94
   4   0   2 1383.90   32.08
   4   0   2 1432.78   33.05
   4   0   2 1548.46   31.75
   4   0   2 1480.91   31.92
   4   0   2 1546.37   32.18
  -4   0  -2 1456.18   32.30
  -4   0  -2 1457.96   32.89
   4   0   2 1500.87   31.99
  -4   0  -3   -1.65    1.88
   4   0   3   -0.66    1.48
   4   0   3    1.32    1.33
  -4   0  -3   -0.15    1.10
   4   0   3   -0.94    0.97
  -4   0  -3    0.25    1.32
   4   0   3    1.64    1.42
  -4   0  -4   22.41    3.74
   4   0   4   26.54    4.30
   4   0   4   29.68    3.79
   4   0   4   28.87    3.92
  -4   0  -4   25.02    3.48
  -4   0  -4   26.30    3.93
   4   0   4   28.30    3.64
  -4   0  -5    1.67    1.45
  -4   0  -5   -0.83    1.50
   4   0   5    0.34    1.47
  -4   0  -6  466.21   17.10
  -4   0  -6  451.26   16.66
   4   0   6  488.28   16.48
  -4   0  -7   -0.10    1.78
  -4   0  -7   -1.29    1.45
   4   0   7   -0.43    1.24
   4   0   7   -0.30    1.55
  -4   0  -8   30.24    3.94
  -4   0  -8   31.22    3.68
   4   0   8   30.24    4.33
  -4   0  -9   -0.80    1.47
  -4   0  -9   -0.01    1.09
  -4   0  -9    1.13    0.84
   4   0   9   -0.42    1.19
  -4   0 -10   60.89    4.43
  -4   0 -10   59.99    4.32
   4   0  10   56.69    4.25
  -4   1  13  178.32    7.60
  -4  -1  13  174.24    7.64
  -4  -1  12  270.18   10.87
  -4   1  12  271.62   10.93
  -4   1  12  294.47   12.03
  -4   1  11  201.60   10.43
  -4  -1  11  212.49   10.10
  -4   1  11  206.30   10.15
  -4   1  10  565.16   18.66
  -4  -1  10  547.57   17.72
  -4   1  10  542.90   17.95
  -4  -1  10  535.19   18.26
  -4  -1   9    0.34    0.74
  -4   1   9    0.80    1.72
  -4  -1   9    0.39    1.52
  -4   1   9    2.54    1.66
  -4   1   8  374.74   16.17
  -4  -1   8  393.34   15.01
  -4   1   8  395.13   15.37
  -4  -1   8  430.98   15.91
   4   1  -7    0.02    0.98
   4  -1  -7   -1.57    1.29
  -4   1   7    3.49    1.93
  -4  -1   7    1.75    1.30
  -4  -1   7    1.13    0.87
  -4  -1   7    1.04    1.50
  -4   1   7    2.10    2.19
   4   1  -6  957.74   26.50
   4  -1  -6  980.41   26.81
  -4   1   6  964.55   25.24
  -4  -1   6 1021.98   25.33
  -4   1   6  984.58   25.70
   4   1  -5    4.46    2.10
   4  -1  -5    2.33    1.43
  -4   1   5    0.99    0.99
  -4  -1   5    3.07    1.57
  -4   1   5    1.51    1.40
  -4  -1   4   80.56    6.06
  -4   1   4   94.69    6.82
   4   1  -4   87.88    6.83
   4  -1  -4   92.22    7.01
  -4   1   4   86.74    5.88
   4   1  -4   69.80    5.60
   4  -1  -4   74.27    5.82
   4  -1  -4   75.74    5.90
  -4  -1   3   18.41    2.86
  -4  -1   3   21.42    3.12
   4   1  -3   20.97    3.35
   4  -1  -3   19.32    3.23
   4  -1  -3   25.87    3.60
  -4   1   3   28.51    3.75
   4   1  -3   17.98    2.83
  -4  -1   3   20.35    3.28
   4  -1  -3   24.82    3.31
   4  -1  -3   21.96    3.24
   4   1  -2 1133.74   24.47
   4   1  -2 1090.55   26.59
   4  -1  -2 1078.60   26.72
  -4  -1   2 1144.79   25.85
  -4   1   2 1134.00   26.53
   4  -1  -2 1156.99   26.62
   4   1  -2 1125.41   25.88
   4   1  -2 1031.98   24.77
  -4  -1   2 1052.44   26.36
  -4   1   2 1019.61   26.18
   4  -1  -2 1009.33   25.46
   4  -1  -2  932.78   24.28
   4   1  -1    2.86    1.68
   4  -1  -1    5.44    1.87
  -4  -1   1    5.34    1.69
  -4  -1   1    6.07    1.95
  -4   1   1    3.56    1.56
   4   1  -1    4.46    1.35
   4  -1  -1    5.90    1.94
   4   1  -1    3.77    1.43
   4  -1  -1    3.94    1.56
  -4  -1   1    3.87    1.72
  -4   1   1    4.83    1.89
   4   1  -1    2.21    1.36
   4  -1  -1    4.52    1.48
   4   1   0  524.25   17.24
   4  -1   0  533.39   17.27
  -4  -1   0  520.54   16.50
  -4   1   0  517.26   16.64
   4  -1   0  526.94   16.51
  -4  -1   0  542.59   16.91
   4   1   0  529.47   16.10
   4   1   0  536.54   16.27
   4  -1   0  524.07   16.31
  -4  -1   0  546.61   17.43
  -4   1   0  527.67   17.59
   4   1   0  494.93   15.93
   4  -1   0  502.69   16.24
  -4  -1  -1    9.62    2.35
   4   1   1    6.03    2.07
   4  -1   1    6.84    1.96
  -4  -1  -1    7.60    2.26
  -4  -1  -1    5.07    1.81
  -4   1  -1    6.90    1.98
   4   1   1    5.80    1.74
   4   1   1    8.94    2.06
   4  -1   1    7.96    2.09
   4   1   1    8.08    1.99
   4  -1   1    5.93    1.68
  -4  -1  -1    9.30    2.20
  -4   1  -1    8.65    2.21
   4   1   1    4.45    1.66
   4  -1   1    4.52    1.73
  -4  -1  -2    2.27    1.34
  -4   1  -2    1.32    1.29
   4   1   2    0.89    1.38
   4  -1   2    2.90    1.44
  -4  -1  -2   -0.88    1.20
   4   1   2    1.80    1.17
   4  -1   2    0.03    1.26
   4   1   2    1.71    1.48
   4  -1   2    1.48    1.32
   4   1   2    0.02    1.20
   4  -1   2    0.30    1.02
  -4  -1  -2    1.42    1.52
  -4   1  -2    1.32    1.27
   4  -1   2    3.59    1.72
  -4  -1  -2    0.43    1.22
  -4   1  -2    4.80    1.99
   4   1   2    5.07    1.87
   4  -1   2    2.51    1.36
  -4  -1  -3    3.19    1.63
  -4   1  -3    2.31    1.79
   4   1   3    6.28    1.98
   4  -1   3   -0.02    1.19
   4   1   3    0.65    1.00
   4  -1   3    1.87    1.03
  -4  -1  -3    4.24    1.72
  -4   1  -3    1.46    1.33
   4   1   3    2.70    1.52
  -4  -1  -3    2.99    1.68
  -4   1  -3    0.84    1.32
   4   1   3    1.55    1.37
   4  -1   3    0.72    1.14
  -4  -1  -4  433.23   16.37
  -4   1  -4  438.56   16.40
   4   1   4  378.15   16.72
   4  -1   4  399.17   17.08
   4   1   4  469.41   15.90
   4  -1   4  471.67   15.70
   4  -1   4  408.31   15.24
   4   1   4  464.08   16.31
  -4   1  -4  464.82   15.94
  -4  -1  -4  444.55   16.39
  -4   1  -4  434.12   16.13
   4   1   4  470.66   15.82
   4  -1   4  436.22   15.37
  -4  -1  -5    8.82    2.60
  -4   1  -5    4.83    2.17
   4   1   5    5.36    1.85
   4  -1   5    6.80    2.26
  -4  -1  -5    6.66    2.38
  -4   1  -5    9.33    2.57
   4   1   5    6.83    2.23
   4  -1   5    6.30    2.36
  -4  -1  -6  216.07   11.25
  -4   1  -6  196.63   10.75
  -4  -1  -6  207.14   10.78
  -4   1  -6  190.94   10.55
   4   1   6  207.08   10.30
   4  -1   6  210.51   10.44
  -4  -1  -7    1.52    1.78
  -4   1  -7    4.14    1.96
  -4  -1  -7    0.56    1.25
  -4   1  -7    2.09    1.74
   4   1   7    2.86    2.01
   4  -1   7    5.28    2.08
   4   1   7   -1.35    1.47
   4  -1   7    0.98    2.04
  -4  -1  -8  497.00   16.69
  -4   1  -8  513.27   16.99
  -4  -1  -8  483.51   16.22
  -4  -1  -8  524.30   15.99
  -4   1  -8  535.68   16.51
   4   1   8  523.05   17.23
   4  -1   8  536.37   18.18
   4   1   8  514.19   15.98
  -4  -1  -9   55.06    4.81
  -4   1  -9   49.52    4.65
  -4  -1  -9   50.39    4.53
   4  -1   9   54.66    5.01
  -4   1  -9   50.50    4.16
   4   1   9   57.26    4.85
   4   1   9   48.62    4.10
  -4  -1 -10    2.76    1.16
  -4   1 -10    0.44    0.76
  -4  -1 -10    0.56    0.79
  -4   1 -10    0.41    0.77
   4  -1  10    0.99    1.01
   4   1  10   -0.95    0.86
  -4  -2  13   20.02    2.54
  -4   2  13   24.21    2.68
  -4   2  12   -1.12    1.38
  -4  -2  12    1.52    1.41
  -4   2  12    1.13    1.09
  -4   2  11  373.73   14.52
  -4  -2  11  385.56   13.73
  -4   2  11  369.65   13.85
  -4   2  10   30.87    4.26
  -4  -2  10   46.90    4.91
  -4   2  10   45.21    4.98
  -4   2   9   50.31    5.34
  -4  -2   9   49.74    5.08
  -4   2   9   51.96    5.51
  -4  -2   8  232.66   11.08
  -4   2   8  216.37   11.27
  -4  -2   8  229.55   11.27
   4  -2  -7   18.86    3.40
  -4   2   7   21.24    3.70
   4   2  -7   25.27    3.81
  -4  -2   7   23.16    3.69
  -4  -2   7   20.69    3.30
  -4   2   7   19.42    3.49
   4   2  -6   11.93    2.85
   4  -2  -6   12.66    3.10
  -4   2   6   12.95    2.76
   4   2  -6   14.64    2.89
  -4  -2   6   17.58    3.16
  -4   2   6   15.56    3.12
   4  -2  -6   12.13    2.55
  -4  -2   5  501.34   16.38
  -4   2   5  504.30   17.28
   4   2  -5  534.91   17.32
   4   2  -5  509.61   17.97
   4  -2  -5  510.66   18.03
  -4   2   5  518.50   16.87
   4   2  -5  503.28   17.10
  -4  -2   5  459.18   16.00
  -4   2   5  550.60   18.04
   4  -2  -5  514.24   17.07
   4  -2  -5  462.59   16.11
  -4  -2   4 1038.41   25.83
   4   2  -4 1190.66   27.37
   4   2  -4 1208.11   29.12
   4  -2  -4 1198.99   29.10
  -4   2   4 1154.98   26.66
   4   2  -4 1249.91   28.96
  -4   2   4 1264.04   29.17
  -4   2   4 1206.93   28.80
  -4  -2   4 1028.46   26.94
   4  -2  -4 1149.72   27.65
   4  -2  -4 1067.52   26.97
   4   2  -3    2.05    1.18
   4   2  -3    1.37    1.38
   4  -2  -3    0.65    1.30
  -4   2   3    1.59    1.29
  -4  -2   3   -0.34    1.40
   4   2  -3    1.46    1.13
  -4   2   3    0.59    1.17
  -4   2   3    3.02    1.84
   4   2  -3    1.28    1.15
  -4  -2   3   -0.14    1.50
   4  -2  -3    1.15    1.01
   4  -2  -3    1.29    1.24
   4   2  -2    2.01    0.94
   4  -2  -2    0.36    1.37
  -4   2   2    2.47    1.13
  -4  -2   2    0.88    1.18
  -4   2   2    2.37    1.46
   4   2  -2    4.03    1.24
   4   2  -2   -1.72    1.13
   4  -2  -2    0.88    1.22
  -4  -2   2    4.07    1.74
   4  -2  -2    0.73    1.03
   4  -2  -2    3.60    1.52
  -4  -2   1  357.08   13.61
   4  -2  -1  344.87   13.56
   4  -2  -1  338.73   13.04
   4   2  -1  346.95   12.67
  -4   2   1  350.58   13.35
   4  -2  -1  323.84   12.75
   4   2  -1  292.94   11.54
  -4  -2   1  365.68   13.78
  -4   2   1  309.20   13.27
   4  -2  -1  341.60   13.25
  -4  -2   0 1703.00   38.03
   4  -2   0 1875.59   38.59
  -4  -2   0 1891.20   38.91
   4  -2   0 1924.65   37.92
   4   2   0 1809.87   36.13
  -4   2   0 1983.12   38.60
   4   2   0 1970.01   37.37
   4  -2   0 1946.68   38.14
  -4  -2   0 1884.09   38.49
  -4   2   0 1928.22   39.80
   4   2   0 1653.31   35.73
   4  -2   0 1989.38   38.59
  -4  -2  -1  113.04    7.82
   4  -2   1  137.34    8.25
  -4  -2  -1  130.39    8.47
  -4   2  -1  135.94    8.10
   4   2   1  131.79    7.71
   4   2   1  125.68    7.29
   4   2   1  132.77    7.68
   4  -2   1  129.66    7.81
   4  -2   1  120.99    7.54
  -4  -2  -1  127.61    7.98
  -4   2  -1  133.64    8.49
   4   2   1  128.23    7.61
   4  -2   1  125.61    7.69
  -4  -2  -2  106.85    7.64
  -4   2  -2   93.72    7.10
   4  -2   2   92.87    6.85
  -4  -2  -2   97.59    7.63
   4   2   2  110.86    7.17
   4   2   2  103.81    6.74
   4  -2   2  111.73    7.41
  -4   2  -2  108.97    7.39
   4  -2   2   99.33    6.89
  -4  -2  -2  105.44    7.37
  -4   2  -2  105.73    7.49
   4   2   2  104.49    6.94
   4  -2   2  109.71    7.18
  -4  -2  -3    1.72    1.59
   4   2   3    4.49    1.65
  -4   2  -3   -0.63    1.01
   4   2   3    1.62    1.13
   4   2   3    2.43    1.38
   4  -2   3    2.04    1.11
  -4   2  -3   -0.54    1.15
   4  -2   3   -0.83    0.91
  -4  -2  -3    0.93    1.47
  -4   2  -3    1.73    1.54
   4   2   3    1.42    1.32
   4  -2   3    0.63    1.43
  -4  -2  -4   17.90    3.57
  -4  -2  -4   20.03    3.39
   4   2   4   15.55    3.30
  -4   2  -4   13.36    2.71
   4  -2   4   21.24    3.23
  -4   2  -4   18.27    3.10
   4  -2   4   22.71    3.60
   4   2   4   22.14    3.62
  -4  -2  -4   16.60    3.17
  -4   2  -4   16.80    3.29
   4   2   4   18.59    3.20
   4  -2   4   17.47    3.14
  -4  -2  -5    0.37    1.59
  -4  -2  -5    3.49    1.55
  -4   2  -5    2.50    1.20
   4   2   5    3.62    2.05
   4  -2   5    3.02    1.72
  -4  -2  -5    0.43    1.53
  -4   2  -5    2.42    1.91
   4   2   5    3.33    1.95
   4  -2   5    5.87    2.04
  -4   2  -6   30.02    4.31
  -4  -2  -6   28.31    4.23
  -4  -2  -6   26.92    4.07
   4   2   6   30.01    3.99
   4  -2   6   25.11    3.73
  -4  -2  -6   29.97    4.11
  -4   2  -6   29.65    4.30
   4   2   6   29.29    3.97
   4  -2   6   31.18    4.08
  -4  -2  -7   20.42    3.87
  -4   2  -7   16.33    3.15
  -4  -2  -7    7.89    2.39
   4   2   7   15.10    2.74
  -4  -2  -7    9.74    2.41
  -4   2  -7   11.32    2.71
   4  -2   7   10.43    2.44
   4   2   7    8.05    2.38
   4  -2   7   16.15    3.47
  -4  -2  -8  367.39   13.80
  -4   2  -8  344.04   13.51
  -4  -2  -8  318.08   12.80
  -4  -2  -8  334.94   12.09
  -4   2  -8  350.97   13.15
   4   2   8  371.01   13.53
   4  -2   8  359.00   13.04
   4  -2   8  372.83   14.74
   4   2   8  332.45   12.86
  -4  -2  -9   11.40    2.39
  -4   2  -9    9.06    2.26
  -4  -2  -9   10.35    2.21
  -4   2  -9   14.05    2.28
   4   2   9   12.99    2.24
   4  -2   9   12.61    2.65
   4   2   9   13.29    2.43
  -4  -2 -10   48.57    3.80
  -4   2 -10   49.81    3.97
  -4  -2 -10   47.45    3.72
  -4   2 -10   45.95    3.67
   4  -2  10   53.46    4.29
  -4   3  13   55.56    3.65
  -4  -3  13   62.97    4.26
  -4   3  12  167.69    8.71
  -4  -3  12  172.36    8.20
  -4   3  12  184.61    8.23
  -4   3  11   -0.87    1.40
  -4  -3  11    0.36    1.38
  -4   3  11    3.00    1.60
  -4   3  10   31.74    4.14
  -4   3  10   23.27    3.50
  -4  -3  10   28.33    3.76
  -4   3   9  188.98   10.51
  -4  -3   9  203.08   10.23
  -4   3   9  207.00   10.91
  -4  -3   9  210.20   10.28
  -4  -3   8   16.31    3.13
  -4  -3   8    9.34    2.28
  -4   3   8   10.09    2.89
   4   3  -7    4.74    1.37
  -4  -3   7    1.66    1.44
  -4  -3   7    3.77    1.73
  -4   3   7    1.09    1.74
   4  -3  -7    2.93    1.40
  -4   3   7    2.81    1.79
  -4   3   7    2.10    1.87
   4  -3  -7    5.51    1.78
  -4  -3   6 1107.24   27.68
  -4  -3   6 1177.20   27.24
  -4   3   6 1094.95   28.25
   4   3  -6 1147.89   28.42
   4   3  -6  985.56   27.97
   4  -3  -6 1158.41   29.88
  -4   3   6 1103.52   28.62
  -4  -3   6 1009.27   26.48
  -4   3   6 1112.84   28.61
   4  -3  -6 1110.35   28.33
   4  -3  -6 1073.73   27.18
  -4  -3   5  551.14   16.94
  -4   3   5  544.32   18.36
   4   3  -5  593.76   18.46
   4   3  -5  551.27   18.90
   4  -3  -5  552.87   19.01
  -4   3   5  569.55   18.42
   4   3  -5  527.49   18.50
  -4  -3   5  544.32   17.61
  -4   3   5  510.30   17.53
  -4   3   5  513.51   17.91
  -4  -3   5  508.77   17.61
   4  -3  -5  572.29   18.65
   4  -3  -5  521.70   17.68
   4   3  -4   12.48    2.44
   4  -3  -4   10.46    2.67
  -4   3   4   12.26    2.60
  -4  -3   4   10.67    2.61
   4   3  -4   13.20    2.97
  -4   3   4    6.81    2.23
  -4  -3   4    8.12    2.02
  -4   3   4   11.23    2.64
   4  -3  -4    7.93    2.34
  -4  -3   4   16.03    3.09
   4  -3  -4    7.21    2.15
   4   3  -3   85.63    5.99
   4  -3  -3   75.64    6.32
  -4   3   3   85.04    6.24
   4   3  -3   84.33    7.01
  -4  -3   3   83.30    6.69
  -4   3   3   91.32    7.01
   4   3  -3   70.92    5.49
  -4   3   3   77.13    6.38
  -4  -3   3   92.00    6.97
   4  -3  -3   90.31    6.70
   4  -3  -3   87.53    6.73
   4   3  -2  962.10   22.46
   4  -3  -2  911.51   24.59
  -4  -3   2  937.98   25.06
  -4   3   2  965.35   23.53
   4   3  -2  967.12   25.90
   4  -3  -2  960.74   24.64
  -4   3   2  989.19   25.42
   4   3  -2  835.27   22.09
  -4   3   2  913.97   24.44
  -4  -3   2 1018.83   25.30
   4  -3  -2  918.87   24.17
   4  -3  -2  971.26   25.07
  -4  -3   1   89.12    6.96
   4  -3  -1   94.20    7.03
  -4   3   1   94.55    6.25
   4   3  -1  107.72    7.68
  -4   3   1   96.87    6.98
   4  -3  -1   87.31    6.54
   4  -3  -1   87.83    6.53
   4   3  -1   98.46    6.45
   4   3  -1   90.80    6.22
  -4   3   1   80.00    6.36
  -4  -3   1  103.01    7.14
  -4   3   1   90.52    7.04
   4  -3  -1   94.71    6.91
  -4  -3   0 1343.21   31.98
   4  -3   0 1448.11   32.33
  -4  -3   0 1401.81   33.17
  -4   3   0 1391.17   31.73
   4   3   0 1420.22   30.28
   4   3   0 1397.13   30.06
   4  -3   0 1438.85   31.70
   4   3   0 1424.43   30.54
   4  -3   0 1447.95   31.93
  -4  -3   0 1435.58   31.92
  -4   3   0 1460.47   33.54
   4   3   0 1301.65   29.41
   4  -3   0 1549.96   32.66
  -4   3  -1  390.81   15.27
  -4  -3  -1  427.66   15.93
   4  -3   1  400.97   15.00
  -4  -3  -1  420.07   16.40
   4   3   1  420.11   14.40
   4   3   1  416.22   14.18
   4  -3   1  435.97   15.37
  -4   3  -1  447.46   15.62
   4  -3   1  380.60   14.34
   4  -3   1  424.52   15.15
  -4  -3  -1  430.21   15.29
  -4   3  -1  414.11   15.89
   4   3   1  383.95   13.80
   4  -3   1  421.37   14.90
  -4   3  -2  971.03   25.98
  -4  -3  -2 1074.65   27.14
  -4   3  -2  952.66   24.73
  -4  -3  -2  980.29   27.65
  -4   3  -2  937.57   25.15
   4   3   2  972.15   24.21
   4  -3   2 1035.24   25.98
   4  -3   2  922.02   24.77
   4   3   2 1067.40   25.52
  -4  -3  -2 1014.88   25.93
  -4   3  -2 1022.74   26.91
   4   3   2 1085.96   25.31
   4  -3   2 1005.64   25.25
  -4   3  -3    0.24    1.46
  -4  -3  -3    3.53    1.78
  -4  -3  -3    3.90    1.74
   4   3   3    0.91    1.21
  -4   3  -3   -1.66    1.00
   4   3   3   -0.42    1.43
   4   3   3    1.78    1.24
   4  -3   3    2.35    1.29
  -4   3  -3    1.26    1.86
   4  -3   3    0.46    1.22
  -4  -3  -3    0.16    1.57
  -4   3  -3    0.07    1.53
   4   3   3    0.77    1.12
   4  -3   3   -0.44    1.29
  -4   3  -4    8.87    2.66
  -4  -3  -4    5.84    2.05
  -4  -3  -4    8.16    2.29
   4   3   4    9.64    2.87
  -4   3  -4    9.15    2.35
  -4   3  -4    6.23    2.07
   4   3   4    8.06    2.36
   4  -3   4    8.46    2.16
  -4  -3  -4    7.87    2.62
  -4   3  -4    5.83    2.26
   4   3   4    7.62    2.26
   4  -3   4    2.79    1.67
  -4  -3  -5   21.89    3.91
  -4  -3  -5   17.99    3.26
  -4   3  -5   19.90    3.22
   4   3   5   20.17    3.35
   4  -3   5   20.04    3.29
  -4   3  -5   16.55    3.58
   4   3   5   17.53    3.02
  -4  -3  -5   20.54    3.55
   4  -3   5   21.68    3.37
  -4  -3  -6    3.02    1.74
  -4  -3  -6   -1.37    1.86
   4   3   6    3.85    2.01
   4  -3   6    1.75    1.45
  -4  -3  -6    3.41    2.07
  -4   3  -6    0.62    1.90
   4  -3   6    0.51    1.28
   4   3   6    0.60    1.59
  -4  -3  -7    3.02    1.75
  -4   3  -7    7.87    2.37
  -4  -3  -7    4.85    1.88
   4   3   7    9.61    2.27
   4  -3   7    6.64    2.20
  -4  -3  -7    8.18    2.05
  -4   3  -7    4.31    1.88
   4   3   7    6.94    2.00
   4  -3   7    7.33    2.17
   4  -3   7    4.84    2.48
  -4  -3  -8  243.82   10.92
  -4   3  -8  259.82   11.46
  -4  -3  -8  228.10   10.53
  -4   3  -8  235.43   10.63
   4  -3   8  246.76   10.39
   4  -3   8  249.53   11.69
   4   3   8  252.10   11.04
  -4  -3  -9   41.71    3.97
  -4   3  -9   46.90    4.42
  -4  -3  -9   51.80    4.42
   4  -3   9   48.52    4.58
  -4   3  -9   53.93    4.36
   4   3   9   51.80    4.36
  -4  -3 -10    0.47    0.72
  -4   3 -10    0.30    0.76
  -4  -3 -10    0.06    0.76
   4  -3  10    0.36    0.93
   4   3  10    1.10    0.75
  -4  -4  13    0.10    0.80
  -4   4  12   41.49    4.10
  -4  -4  12   44.06    3.93
  -4   4  12   39.14    3.44
  -4   4  11  167.41    9.18
  -4  -4  11  167.91    8.43
  -4   4  11  168.02    8.44
  -4   4  10  200.86   10.67
  -4  -4  10  213.72   10.07
  -4   4  10  214.52   10.33
  -4  -4  10  199.68    9.21
  -4   4   9  249.02   12.07
  -4  -4   9  244.91   11.17
  -4   4   9  231.19   11.51
  -4  -4   9  255.64   11.33
  -4  -4   8  106.87    7.29
  -4   4   8   95.86    7.49
  -4  -4   8  115.03    7.81
  -4   4   8  102.22    8.14
   4  -4  -8   89.49    6.93
  -4  -4   7  502.77   17.45
  -4  -4   7  498.52   16.47
  -4   4   7  485.09   17.86
  -4   4   7  511.09   18.79
   4  -4  -7  496.96   17.57
  -4  -4   6  432.45   15.85
  -4  -4   6  432.79   14.91
  -4   4   6  435.32   16.59
   4   4  -6  464.09   16.54
   4  -4  -6  415.77   17.05
  -4   4   6  435.99   17.05
  -4  -4   6  413.66   15.40
  -4   4   6  421.67   16.60
   4  -4  -6  415.95   16.35
   4  -4  -6  440.37   16.49
  -4  -4   5  192.28   10.02
  -4   4   5  199.46   10.83
   4   4  -5  218.48   10.76
   4   4  -5  187.31   10.76
   4  -4  -5  238.56   12.17
  -4   4   5  231.55   11.74
   4   4  -5  183.54   11.08
  -4  -4   5  199.27   10.40
  -4   4   5  205.12   11.03
   4  -4  -5  203.61   10.91
   4  -4  -5  198.45   10.73
   4   4  -4   16.89    2.88
   4  -4  -4   13.68    3.08
  -4  -4   4   16.44    3.25
  -4   4   4   10.96    2.55
   4   4  -4   15.92    3.45
  -4   4   4   19.43    3.42
  -4  -4   4   15.37    2.94
   4   4  -4   11.78    2.26
  -4   4   4   13.41    2.89
  -4  -4   4   15.11    2.93
   4  -4  -4   18.14    3.26
   4  -4  -4   13.61    3.00
   4  -4  -4   13.73    2.65
   4   4  -3  171.18    8.83
   4  -4  -3  171.44    9.85
  -4   4   3  176.07    9.68
   4   4  -3  173.91   10.53
  -4  -4   3  164.22    9.81
   4   4  -3  159.07    8.38
  -4   4   3  177.49   10.12
  -4  -4   3  171.14    9.21
  -4   4   3  169.59    9.65
  -4  -4   3  176.42    9.72
   4  -4  -3  169.38    9.64
   4  -4  -3  165.47    9.69
   4   4  -2   58.34    4.86
   4  -4  -2   47.21    5.08
  -4  -4   2   50.17    5.47
  -4   4   2   67.68    5.83
   4   4  -2   49.56    5.64
   4   4  -2   55.05    4.86
  -4   4   2   61.71    5.85
   4  -4  -2   59.72    5.62
  -4   4   2   54.00    5.32
  -4  -4   2   55.16    5.39
   4  -4  -2   59.86    5.56
   4  -4  -2   51.50    5.31
  -4  -4   1 1442.01   34.00
  -4  -4   1 1599.51   36.30
   4  -4  -1 1561.17   35.12
  -4   4   1 1670.04   35.05
   4   4  -1 1654.48   37.35
   4   4  -1 1640.69   33.22
  -4   4   1 1717.22   36.40
   4  -4  -1 1641.33   35.10
   4   4  -1 1462.03   31.94
   4   4  -1 1614.40   33.17
  -4   4   1 1426.33   33.55
  -4  -4   1 1630.07   34.77
  -4   4   1 1443.60   34.72
   4  -4  -1 1643.61   34.96
   4  -4  -1 1646.75   35.44
  -4   4   0  637.10   20.30
  -4  -4   0  592.77   19.13
   4  -4   0  614.06   19.44
  -4   4   0  563.08   17.87
   4   4   0  581.89   20.20
  -4  -4   0  599.75   20.21
   4  -4   0  606.56   18.92
   4   4   0  632.35   18.07
  -4   4   0  597.76   19.11
   4  -4   0  593.62   18.74
   4   4   0  628.08   18.12
  -4  -4   0  612.46   18.85
  -4   4   0  589.12   19.77
   4  -4   0  605.95   19.02
  -4   4  -1  209.40   11.06
  -4  -4  -1  190.54   10.37
   4  -4   1  159.86    9.40
  -4   4  -1  191.03    9.87
  -4  -4  -1  198.75   11.25
   4   4   1  208.18    9.88
   4  -4   1  217.50   10.64
  -4   4  -1  190.09   10.25
   4   4   1  193.69    9.58
   4  -4   1  186.06    9.91
   4  -4   1  197.01   10.22
  -4  -4  -1  201.43   10.28
  -4   4  -1  179.58   10.49
   4   4   1  191.96    9.42
   4  -4   1  206.80   10.38
  -4   4  -2  991.13   26.73
  -4  -4  -2  988.60   26.34
  -4  -4  -2  957.40   27.80
   4  -4   2  993.29   25.58
  -4   4  -2 1021.04   26.42
   4   4   2 1041.29   25.05
   4   4   2  964.80   24.69
   4  -4   2 1017.12   26.09
  -4  -4  -2  974.38   25.75
  -4   4  -2 1006.59   27.12
   4   4   2 1029.97   24.89
   4  -4   2  974.82   25.45
   4   4   3  413.54   15.09
  -4   4  -3  457.41   16.93
  -4  -4  -3  453.64   16.93
  -4  -4  -3  407.55   15.51
  -4   4  -3  390.15   15.57
  -4   4  -3  440.75   16.29
   4   4   3  430.22   15.63
   4  -4   3  433.88   16.08
  -4  -4  -3  445.11   16.31
  -4   4  -3  440.26   16.87
   4   4   3  475.72   15.87
   4  -4   3  446.82   16.05
  -4   4  -4  180.63   10.57
  -4  -4  -4  191.75   10.64
  -4  -4  -4  181.64   10.05
   4   4   4  184.24   10.10
   4  -4   4  184.06   10.21
  -4   4  -4  168.95    9.74
  -4  -4  -4  183.70   10.13
  -4   4  -4  183.00   10.63
   4   4   4  211.10   10.43
   4  -4   4  182.78    9.87
  -4   4  -5   99.61    7.73
  -4  -4  -5  115.29    8.27
  -4  -4  -5  105.99    7.69
  -4   4  -5  104.77    7.43
   4   4   5  105.45    7.61
   4  -4   5  108.96    7.82
  -4  -4  -5  116.73    7.91
  -4   4  -5  112.34    8.14
   4  -4   5  114.91    7.70
  -4  -4  -6  491.85   17.44
  -4  -4  -6  456.97   16.48
   4   4   6  482.34   16.51
  -4   4  -6  455.26   15.59
   4  -4   6  456.42   16.69
  -4  -4  -6  508.71   16.68
  -4   4  -6  485.61   17.47
   4  -4   6  467.08   15.99
   4  -4   6  535.76   18.80
  -4  -4  -7   68.15    6.00
  -4  -4  -7   60.10    5.47
   4   4   7   62.80    5.31
   4  -4   7   65.57    5.80
  -4  -4  -7   59.64    4.98
  -4   4  -7   57.65    5.62
   4  -4   7   67.28    5.44
   4  -4   7   70.13    6.36
  -4  -4  -8   11.67    2.34
  -4   4  -8   10.32    2.52
  -4  -4  -8   12.92    2.53
   4   4   8   15.69    2.48
  -4   4  -8   10.61    2.36
   4  -4   8   17.90    3.29
   4   4   8   11.12    2.51
  -4  -4  -9   35.26    3.55
  -4   4  -9   37.60    3.83
  -4  -4  -9   31.81    3.35
  -4   4  -9   35.60    3.52
   4   4   9   33.89    3.59
   4  -4   9   37.38    3.95
  -4  -4 -10   16.54    2.02
  -4   4 -10   16.85    2.16
   4  -4  10   19.32    2.30
   4   4  10   15.74    1.98
  -4   5  12   24.87    2.99
  -4  -5  12   23.44    2.75
   4  -5 -12   23.07    2.58
  -4   5  11    8.93    1.92
  -4  -5  11    8.60    1.92
  -4   5  11    7.06    1.74
   4  -5 -11    8.24    1.96
  -4   5  10  291.49   12.88
  -4  -5  10  328.77   12.35
  -4   5  10  325.67   12.49
  -4  -5  10  328.89   11.90
  -4  -5   9  165.86    8.76
  -4   5   9  162.53    9.21
  -4  -5   9  156.65    8.60
   4  -5  -9  158.46    8.99
  -4  -5   8  580.02   17.76
  -4   5   8  571.12   19.14
  -4  -5   8  573.88   18.47
  -4   5   8  578.92   20.44
   4  -5  -8  531.52   18.46
  -4  -5   7  238.57   10.79
  -4   5   7  256.61   12.49
  -4  -5   7  258.18   11.99
  -4   5   7  257.68   13.14
   4  -5  -7  240.12   12.15
   4  -5  -7  237.58   11.55
  -4  -5   6  100.23    7.38
  -4  -5   6  101.51    6.76
  -4   5   6  103.56    7.97
   4  -5  -6   98.64    8.29
  -4   5   6   97.58    8.13
   4   5  -6   87.21    7.90
  -4  -5   6  108.26    7.50
  -4   5   6   95.56    7.87
   4  -5  -6  106.23    8.01
   4  -5  -6  101.78    7.96
   4  -5  -6   93.15    7.18
  -4  -5   5  594.24   18.82
   4   5  -5  622.76   19.51
   4  -5  -5  624.02   21.24
  -4   5   5  617.48   21.03
   4   5  -5  553.26   21.11
  -4  -5   5  648.25   19.75
  -4   5   5  582.13   20.12
   4  -5  -5  602.73   20.08
   4  -5  -5  612.38   20.51
   4  -5  -5  581.16   19.13
   4   5  -4  109.27    7.41
   4  -5  -4  100.85    7.89
  -4   5   4   96.70    7.77
  -4  -5   4  108.45    8.15
   4   5  -4  115.90    9.09
  -4   5   4  101.00    7.59
  -4  -5   4  107.05    7.48
  -4   5   4   89.99    7.39
  -4  -5   4  102.75    7.54
   4  -5  -4  108.12    7.88
   4  -5  -4  105.65    7.92
   4  -5  -4   87.61    6.93
   4   5  -3  228.33   10.72
   4  -5  -3  230.66   11.85
  -4   5   3  239.83   12.10
   4   5  -3  263.14   13.66
  -4  -5   3  239.33   12.23
  -4   5   3  226.16   11.73
   4   5  -3  238.29   10.63
   4   5  -3  224.89   10.12
  -4  -5   3  229.54   10.99
  -4   5   3  229.68   11.67
  -4  -5   3  247.74   11.65
   4  -5  -3  216.88   11.18
   4  -5  -3  240.16   11.99
  -4  -5   2   90.59    6.86
   4  -5  -2   96.01    7.49
  -4   5   2   89.59    7.29
  -4  -5   2   88.48    7.43
   4   5  -2  108.07    8.65
   4   5  -2   87.70    6.37
   4   5  -2  101.88    6.68
  -4  -5   2   95.64    6.89
  -4   5   2  100.81    7.79
   4  -5  -2  106.84    7.62
  -4   5   2   90.54    7.10
  -4  -5   2   96.61    7.14
   4  -5  -2  103.18    7.44
   4  -5  -2   93.86    7.34
  -4   5   1  470.50   17.99
  -4  -5   1  515.84   17.81
  -4  -5   1  565.60   19.62
   4  -5  -1  585.08   19.40
  -4   5   1  561.00   18.98
  -4   5   1  510.37   17.48
   4   5  -1  572.92   20.51
   4   5  -1  546.55   17.04
  -4  -5   1  540.06   17.23
   4  -5  -1  528.42   17.91
   4   5  -1  614.54   17.74
  -4   5   1  558.17   19.17
  -4   5   1  492.55   17.37
  -4  -5   1  551.60   18.01
   4  -5  -1  567.31   18.29
   4  -5  -1  567.12   18.73
  -4   5   0    8.40    2.68
  -4  -5   0   11.04    2.72
  -4  -5   0   10.05    2.85
   4  -5   0    8.54    2.42
   4   5   0    7.60    2.86
  -4   5   0    5.58    1.78
  -4   5   0   10.29    2.72
   4   5   0    8.61    2.34
   4  -5   0    8.81    2.26
   4  -5   0    9.16    2.38
   4   5   0   10.77    2.48
  -4  -5   0    6.53    2.05
  -4   5   0    6.85    2.28
   4  -5   0    7.29    2.27
  -4   5  -1  617.75   20.67
  -4  -5  -1  619.77   19.80
   4  -5   1  514.05   18.57
  -4   5  -1  536.58   18.46
  -4  -5  -1  626.82   21.29
   4  -5   1  628.72   19.33
  -4   5  -1  585.73   19.76
   4   5   1  644.33   18.91
   4  -5   1  614.76   18.97
   4   5   1  617.32   18.51
  -4  -5  -1  616.85   19.45
  -4   5  -1  639.57   21.02
   4  -5   1  643.66   19.92
   4   5   2  394.98   14.68
  -4   5  -2  380.45   15.87
  -4  -5  -2  366.72   15.01
  -4  -5  -2  349.70   14.12
  -4   5  -2  329.90   14.30
  -4  -5  -2  381.50   16.47
   4  -5   2  383.33   14.45
   4   5   2  396.53   14.54
   4  -5   2  355.36   14.71
  -4   5  -2  355.94   15.03
  -4  -5  -2  400.93   15.22
  -4   5  -2  375.36   15.83
   4   5   2  402.33   14.39
   4  -5   2  367.47   14.70
   4   5   3  408.23   14.99
  -4   5  -3  406.00   16.45
  -4  -5  -3  407.65   15.96
  -4  -5  -3  417.63   15.53
  -4  -5  -3  363.42   16.49
  -4   5  -3  353.21   15.20
  -4   5  -3  420.28   16.29
   4   5   3  403.65   15.13
   4  -5   3  423.82   16.10
  -4  -5  -3  412.71   15.67
  -4   5  -3  405.13   16.59
   4   5   3  451.18   15.57
   4  -5   3  398.35   15.26
  -4   5  -4  419.56   16.53
  -4  -5  -4  410.25   16.03
  -4  -5  -4  404.98   15.52
   4   5   4  389.59   14.36
  -4   5  -4  408.24   15.87
   4   5   4  404.44   15.31
   4  -5   4  412.38   15.99
  -4  -5  -4  415.62   15.56
  -4   5  -4  428.59   16.90
   4  -5   4  391.26   15.02
  -4   5  -5  265.05   12.81
  -4  -5  -5  278.19   12.72
  -4  -5  -5  257.91   12.08
  -4  -5  -5  252.29   10.92
   4   5   5  275.74   12.31
  -4   5  -5  257.83   12.06
   4  -5   5  267.16   12.53
  -4  -5  -5  276.65   12.16
  -4   5  -5  283.37   13.31
   4  -5   5  257.82   11.65
  -4   5  -6   38.28    4.69
  -4  -5  -6   43.42    5.11
  -4  -5  -6   33.72    4.23
   4   5   6   35.09    4.21
  -4   5  -6   39.98    4.26
   4  -5   6   36.79    4.56
  -4  -5  -6   36.74    4.10
  -4   5  -6   42.18    5.14
   4  -5   6   44.34    4.50
   4  -5   6   42.61    4.96
  -4  -5  -7  153.84    8.70
  -4  -5  -7  147.96    8.44
   4   5   7  155.33    8.25
   4  -5   7  149.05    8.68
  -4   5  -7  146.92    8.76
   4  -5   7  165.05    8.14
   4  -5   7  168.69    9.50
  -4  -5  -8   23.42    3.26
  -4   5  -8   25.32    3.42
  -4  -5  -8   27.74    3.42
   4   5   8   25.56    3.04
  -4   5  -8   26.63    3.46
   4  -5   8   30.77    3.78
   4   5   8   28.19    3.55
  -4  -5  -9   18.93    2.51
  -4   5  -9   13.98    2.31
   4   5   9   10.70    1.71
  -4   5  -9   16.16    2.35
   4  -5   9   14.95    2.29
   4   5   9   15.74    2.39
   4  -6 -12   -0.94    0.76
  -4   6  11  245.06   10.26
  -4  -6  11  274.21    9.89
  -4   6  11  247.74    8.83
  -4  -6  11  238.47    8.63
   4  -6 -11  292.14   10.44
  -4   6  10   -0.36    1.10
  -4  -6  10    0.74    1.08
  -4  -6  10    1.47    1.42
  -4   6  10    1.71    1.19
  -4  -6  10    4.65    1.59
   4  -6 -10    1.84    1.12
  -4  -6   9    1.47    1.15
  -4  -6   9   -1.09    1.28
  -4   6   9    0.61    1.13
  -4   6   9    1.85    1.74
   4  -6  -9    1.89    1.26
   4  -6  -9   -0.18    1.00
  -4  -6   8   41.26    4.32
  -4   6   8   34.71    4.27
  -4  -6   8   36.43    4.40
  -4   6   8   32.31    4.70
   4  -6  -8   40.35    4.65
  -4  -6   7  310.43   12.17
  -4   6   7  341.66   14.29
  -4  -6   7  340.79   13.71
   4  -6  -7  284.18   12.72
  -4   6   7  323.07   14.89
   4  -6  -7  334.52   13.90
  -4   6   6   23.01    3.82
  -4  -6   6   26.41    3.97
  -4   6   6   25.18    4.19
   4  -6  -6   28.00    4.15
   4  -6  -6   20.73    3.88
   4  -6  -6   28.47    4.16
  -4  -6   5  320.16   13.28
  -4   6   5  292.60   14.56
   4   6  -5  295.92   15.65
  -4  -6   5  324.02   13.56
   4   6  -5  318.93   12.42
  -4   6   5  319.69   14.73
   4  -6  -5  344.13   14.61
   4  -6  -5  319.11   14.54
   4  -6  -5  338.42   14.19
  -4  -6   4   20.40    3.42
   4   6  -4   13.10    2.59
   4  -6  -4   16.20    3.32
  -4   6   4   17.47    3.61
   4   6  -4   16.04    3.76
  -4  -6   4   25.19    4.28
  -4   6   4   17.74    3.54
   4   6  -4   14.63    2.77
  -4  -6   4   16.32    3.06
  -4   6   4   13.96    2.88
   4  -6  -4   15.03    3.22
   4  -6  -4   19.28    3.76
   4  -6  -4   13.39    2.84
  -4  -6   3  888.76   23.90
  -4  -6   3  887.20   24.09
   4   6  -3  812.34   22.21
  -4  -6   3  903.42   26.34
   4  -6  -3  922.88   26.64
  -4   6   3  885.94   26.41
   4   6  -3  969.19   29.37
   4   6  -3  956.42   23.76
  -4  -6   3  913.47   24.47
  -4   6   3  954.39   26.26
  -4   6   3  906.74   25.87
  -4  -6   3  998.82   25.69
   4  -6  -3  910.87   25.05
   4  -6  -3  857.24   25.23
  -4  -6   2  525.96   17.57
   4  -6  -2  499.60   18.63
  -4   6   2  491.77   18.64
  -4  -6   2  513.15   18.99
   4   6  -2  502.84   20.12
   4   6  -2  515.92   16.60
  -4  -6   2  500.41   16.89
  -4   6   2  499.76   18.39
   4  -6  -2  508.12   17.51
   4   6  -2  501.02   16.16
  -4   6   2  492.40   17.77
  -4  -6   2  478.20   16.97
   4  -6  -2  473.71   17.05
   4  -6  -2  493.71   17.96
  -4   6   1 1150.98   29.71
  -4  -6   1 1130.52   28.13
   4  -6  -1 1090.99   29.50
  -4  -6   1 1081.19   29.61
  -4   6   1 1052.04   29.34
  -4   6   1 1016.68   27.55
   4   6  -1 1177.47   32.43
   4   6  -1 1125.09   26.92
   4   6  -1 1146.77   26.98
  -4  -6   1 1155.42   27.76
   4  -6  -1 1145.50   28.09
  -4   6   1 1119.90   29.72
  -4   6   1 1082.93   27.98
  -4  -6   1 1085.09   27.57
   4  -6  -1 1114.81   28.03
   4  -6  -1 1065.18   28.35
  -4   6   0   28.22    4.21
  -4  -6   0   20.81    3.58
  -4  -6   0   30.18    4.45
   4  -6   0   25.09    3.95
   4   6   0   31.90    5.04
  -4   6   0   22.54    3.59
   4   6   0   27.82    3.74
  -4  -6   0   27.60    3.88
  -4   6   0   28.07    4.53
   4  -6   0   26.52    3.81
   4  -6   0   29.47    3.92
   4   6   0   28.51    3.87
  -4  -6   0   27.65    4.09
  -4   6   0   31.24    4.42
   4  -6   0   30.17    4.29
   4   6   1   37.14    4.61
  -4   6  -1   40.51    5.24
  -4  -6  -1   39.88    4.77
  -4   6  -1   37.23    4.80
  -4  -6  -1   44.50    5.47
   4  -6   1   30.56    4.02
  -4  -6  -1   42.54    4.85
   4  -6   1   43.60    4.77
  -4   6  -1   41.55    5.22
   4  -6   1   35.95    4.25
   4   6   1   43.40    4.73
  -4  -6  -1   40.26    4.77
  -4   6  -1   41.60    5.16
   4  -6   1   43.72    5.08
   4   6   2   92.74    7.05
  -4   6  -2  102.63    8.27
  -4  -6  -2   94.08    7.40
  -4   6  -2   84.85    7.20
  -4   6  -2   93.64    7.86
  -4  -6  -2   89.47    6.75
   4  -6   2   97.86    6.90
   4   6   2   96.80    7.11
   4  -6   2  103.10    7.81
  -4  -6  -2  109.13    7.80
  -4   6  -2   92.44    7.82
   4  -6   2   99.23    7.39
  -4   6  -3  409.90   16.96
  -4  -6  -3  417.92   16.19
   4   6   3  424.13   15.48
  -4   6  -3  430.06   16.99
  -4  -6  -3  440.27   15.52
   4   6   3  436.97   15.81
   4  -6   3  449.17   16.93
  -4  -6  -3  428.82   15.99
  -4   6  -3  426.76   17.41
   4  -6   3  463.33   16.50
   4   6   4    1.45    1.41
  -4   6  -4    1.52    2.21
  -4  -6  -4    2.24    1.85
  -4  -6  -4   -0.57    1.47
  -4  -6  -4    0.76    1.32
   4   6   4   -0.32    1.58
  -4   6  -4    1.08    1.70
   4  -6   4   -0.35    1.60
  -4   6  -4    0.13    1.69
  -4  -6  -4   -0.84    1.44
   4  -6   4    1.79    1.64
  -4   6  -5  517.94   18.52
  -4  -6  -5  489.16   17.30
  -4  -6  -5  477.24   16.73
   4   6   5  522.98   17.18
  -4   6  -5  513.42   17.68
   4  -6   5  504.83   17.69
  -4  -6  -5  540.96   17.06
  -4   6  -5  515.29   18.65
   4  -6   5  513.20   16.49
   4  -6   5  503.71   17.49
  -4   6  -6  172.71    9.80
  -4  -6  -6  180.55    9.68
  -4  -6  -6  169.44    9.21
   4   6   6  179.78    9.24
  -4   6  -6  169.67    9.05
   4  -6   6  168.48    9.51
  -4   6  -6  157.65    9.58
   4  -6   6  163.30    8.30
   4  -6   6  170.25    9.51
  -4  -6  -7  103.64    6.92
   4   6   7  109.55    6.68
   4  -6   7  104.66    7.06
  -4   6  -7  116.98    7.59
   4  -6   7  117.17    7.34
  -4  -6  -8  101.72    6.12
  -4   6  -8   98.81    6.32
   4   6   8   94.35    5.63
  -4  -6  -8  100.13    5.71
  -4   6  -8   95.49    6.24
   4  -6   8  110.29    6.49
   4   6   8  111.61    6.59
  -4  -6  -9  325.26    9.84
  -4   6  -9  303.72   10.20
  -4  -6  -9  294.37    9.06
   4  -6   9  328.54   10.20
  -4   6  -9  306.20   10.05
   4   6   9  325.89   10.26
  -4  -7  11   46.62    3.39
   4  -7 -11   59.98    4.26
  -4  -7  10    0.69    0.90
  -4   7  10    1.92    0.93
   4  -7 -10    1.01    1.12
   4  -7 -10   -0.18    0.77
   4  -7 -10   -0.63    0.80
  -4  -7   9  198.87    8.85
  -4   7   9  199.10    9.14
  -4  -7   9  204.30    9.26
  -4   7   9  194.86   10.55
   4  -7  -9  212.24   10.06
   4  -7  -9  192.60    9.67
   4  -7  -9  214.96    9.68
  -4  -7   8   22.50    3.42
  -4   7   8   21.93    3.19
  -4   7   8   21.82    3.98
   4  -7  -8   23.89    3.73
   4  -7  -8   29.23    4.07
   4  -7  -8   19.37    3.13
  -4  -7   7    4.11    1.81
  -4   7   7    6.13    2.18
  -4   7   7    5.88    2.58
   4  -7  -7    4.12    2.30
   4  -7  -7    0.16    1.25
  -4   7   6  236.67   11.79
  -4  -7   6  230.79   11.10
  -4   7   6  235.08   12.68
   4  -7  -6  257.04   12.19
   4  -7  -6  237.22   12.44
   4  -7  -6  234.19   11.58
  -4  -7   5  629.64   19.50
  -4   7   5  640.88   21.95
   4  -7  -5  645.92   20.59
   4  -7  -5  627.31   21.32
   4  -7  -5  613.20   20.08
  -4  -7   4  417.80   15.47
  -4  -7   4  404.30   15.00
   4   7  -4  426.33   14.63
  -4  -7   4  448.71   16.07
  -4   7   4  401.72   16.87
   4  -7  -4  414.58   15.91
   4  -7  -4  420.93   16.90
   4  -7  -4  431.21   16.34
  -4  -7   3  105.03    7.43
  -4  -7   3  104.27    7.35
   4   7  -3  110.72    7.17
  -4   7   3  103.97    7.89
  -4  -7   3   95.36    7.17
   4  -7  -3  106.01    7.62
  -4   7   3   87.81    7.57
   4  -7  -3   95.47    7.42
   4  -7  -3   99.14    7.81
  -4  -7   2  337.32   13.51
  -4  -7   2  348.51   13.97
   4  -7  -2  305.92   14.86
  -4   7   2  319.49   15.27
  -4  -7   2  314.40   14.81
   4   7  -2  314.72   16.22
  -4   7   2  331.59   14.86
   4  -7  -2  352.99   14.09
  -4  -7   2  327.69   13.51
  -4   7   2  327.40   14.58
   4   7  -2  350.47   13.45
  -4  -7   2  348.03   14.12
   4  -7  -2  327.70   13.91
   4  -7  -2  329.16   14.55
  -4  -7   1   54.71    5.18
  -4   7   1   47.65    5.40
  -4  -7   1   52.50    5.33
   4  -7  -1   44.37    5.44
  -4  -7   1   50.92    5.86
   4   7  -1   47.17    6.20
   4  -7  -1   49.15    5.32
  -4  -7   1   49.50    5.17
   4  -7  -1   53.68    5.28
  -4   7   1   54.36    6.06
   4  -7  -1   48.49    4.95
  -4   7   1   51.59    5.60
   4   7  -1   51.01    5.08
  -4  -7   1   47.54    5.19
   4  -7  -1   51.69    5.61
   4   7   0    1.54    1.54
  -4   7   0    1.75    2.08
  -4  -7   0    2.02    1.45
  -4  -7   0   -0.25    1.53
   4  -7   0   -0.59    0.96
  -4   7   0    0.42    1.03
   4   7   0    3.10    1.73
  -4  -7   0    1.00    1.30
  -4   7   0    1.58    2.03
   4  -7   0    5.22    2.08
   4  -7   0   -2.41    1.41
  -4  -7   0    3.83    1.81
   4  -7   0    0.47    1.60
   4   7   1  697.27   20.89
  -4  -7  -1  666.98   19.43
  -4   7  -1  655.31   22.39
  -4  -7  -1  731.72   21.63
  -4  -7  -1  703.15   20.84
   4   7   1  722.43   21.02
  -4   7  -1  719.75   23.20
  -4  -7  -1  759.89   22.04
  -4   7  -1  671.64   22.34
   4  -7   1  687.90   21.41
   4   7   2    2.71    1.65
  -4   7  -2    1.24    1.31
  -4  -7  -2    0.01    1.60
   4  -7   2   -0.39    1.51
  -4  -7  -2    2.05    1.80
  -4   7  -2    2.79    2.11
   4   7   2    2.43    1.78
  -4  -7  -2    2.56    1.43
  -4   7  -2    0.99    1.74
   4  -7   2    0.95    1.68
  -4   7  -3   26.09    4.38
  -4  -7  -3   32.68    4.44
   4   7   3   28.18    3.83
  -4  -7  -3   33.06    4.05
  -4   7  -3   25.64    4.23
   4   7   3   32.79    4.32
   4  -7   3   30.05    4.33
  -4  -7  -3   37.13    4.51
  -4   7  -3   33.00    4.86
   4  -7   3   31.74    4.06
  -4   7  -4  322.00   14.67
  -4  -7  -4  321.21   13.52
  -4   7  -4  310.37   14.11
   4   7   4  306.56   12.83
  -4  -7  -4  314.96   12.33
   4  -7   4  332.89   14.14
  -4  -7  -4  343.81   13.38
  -4   7  -4  324.37   14.76
   4  -7   4  323.97   12.80
   4  -7   4  337.66   13.45
  -4   7  -5   35.53    4.74
  -4  -7  -5   47.60    5.03
   4   7   5   35.47    4.26
  -4   7  -5   41.09    4.78
  -4  -7  -5   42.02    4.19
   4  -7   5   40.67    4.87
  -4  -7  -5   36.71    3.98
  -4   7  -5   41.19    5.14
   4  -7   5   42.17    4.22
   4  -7   5   42.69    4.56
  -4   7  -6   10.42    2.77
  -4  -7  -6    4.04    1.82
   4   7   6    9.26    2.35
  -4   7  -6    8.64    2.23
  -4  -7  -6    7.62    1.81
   4  -7   6    6.73    2.14
  -4   7  -6    4.35    1.86
   4  -7   6    5.36    1.73
  -4  -7  -7  188.25    8.72
   4   7   7  172.84    8.11
  -4   7  -7  173.95    8.00
  -4  -7  -7  177.44    7.82
   4  -7   7  171.29    8.70
  -4   7  -7  171.76    8.92
   4  -7   7  181.44    8.39
  -4  -7  -8    1.50    1.10
  -4   7  -8    1.35    1.41
  -4  -7  -8    1.31    0.77
   4   7   8    1.96    1.13
   4  -7   8    2.68    1.11
  -4   7  -8    1.00    1.00
   4   7   8    0.31    0.88
   4   7   9    1.55    0.90
   4  -8 -11  177.67    6.83
  -4  -8  10   20.62    2.54
   4  -8 -10   21.17    2.69
   4  -8 -10   18.82    2.52
   4  -8 -10   21.36    2.53
  -4  -8   9    4.42    1.56
  -4   8   9    2.03    1.32
   4  -8  -9    1.59    1.34
   4  -8  -9    2.78    1.41
   4  -8  -9    3.29    1.34
  -4   8   8   22.84    3.05
  -4  -8   8   23.82    3.36
  -4   8   8   28.16    4.12
   4  -8  -8   30.92    3.87
   4  -8  -8   26.59    3.82
   4  -8  -8   27.88    3.57
  -4   8   7  431.80   14.95
  -4  -8   7  438.41   14.82
  -4   8   7  416.33   16.67
   4  -8  -7  448.37   15.75
   4  -8  -7  441.60   16.43
   4  -8  -7  427.40   15.24
  -4   8   6   55.62    5.34
  -4  -8   6   56.31    5.33
  -4   8   6   53.73    6.11
   4  -8  -6   60.29    5.70
   4  -8  -6   74.47    6.69
   4  -8  -6   63.44    5.84
  -4   8   5  252.52   12.01
  -4  -8   5  271.44   11.85
  -4   8   5  237.28   12.92
   4  -8  -5  250.56   11.84
   4  -8  -5  268.18   12.99
   4  -8  -5  243.66   11.89
  -4  -8   4  437.26   15.54
  -4  -8   4  448.58   15.84
   4  -8  -4  433.08   15.68
  -4   8   4  430.38   17.70
   4  -8  -4  459.37   16.50
   4  -8  -4  460.21   17.44
   4  -8  -4  431.53   16.37
  -4  -8   3   10.37    2.55
  -4  -8   3   11.99    2.71
  -4   8   3    6.06    2.60
   4   8  -3   11.00    2.52
  -4  -8   3   12.25    3.01
  -4   8   3   14.42    3.05
   4  -8  -3   13.42    2.77
   4  -8  -3   12.81    2.97
   4  -8  -3   10.18    2.92
   4   8  -2    5.97    2.26
  -4  -8   2    6.06    2.11
  -4  -8   2    5.20    2.02
  -4   8   2    3.96    2.07
   4   8  -2    5.75    1.83
  -4   8   2    4.84    2.18
  -4  -8   2    5.02    2.16
   4  -8  -2    4.29    1.58
   4  -8  -2    3.19    1.88
   4  -8  -2    4.21    2.42
  -4  -8   1 1071.67   26.20
   4   8  -1 1028.71   26.66
  -4  -8   1 1067.20   26.90
  -4  -8   1 1011.21   26.64
   4  -8  -1 1066.18   27.10
  -4   8   1 1032.11   28.82
   4  -8  -1 1063.49   25.94
   4   8  -1 1115.99   26.74
  -4   8   1  951.09   26.90
   4  -8  -1 1080.68   28.28
   4   8   0   -0.99    1.74
  -4   8   0   -1.18    1.47
  -4  -8   0    1.92    1.22
  -4  -8   0    0.70    1.68
  -4  -8   0    0.70    1.30
  -4   8   0    3.07    2.37
   4  -8   0    0.06    1.26
   4   8   0   -0.09    1.47
  -4  -8   0    0.68    1.55
   4  -8   0    4.21    1.78
   4   8   1    1.76    1.75
  -4   8  -1    6.35    2.65
  -4  -8  -1   -0.72    1.59
  -4  -8  -1    0.32    1.26
  -4   8  -1   -0.99    2.19
   4   8   1   -0.71    1.45
  -4  -8  -1    1.74    1.64
  -4   8  -1    1.32    1.49
   4  -8   1    2.03    1.55
  -4   8  -2   50.17    5.82
  -4  -8  -2   50.23    5.29
   4  -8   2   41.86    5.05
   4   8   2   52.18    5.17
  -4  -8  -2   42.84    4.65
  -4   8  -2   48.15    5.69
   4   8   2   39.61    4.63
   4  -8   2   48.54    5.43
  -4  -8  -2   51.67    5.31
  -4   8  -2   51.18    5.77
   4  -8   2   53.51    5.20
  -4   8  -3  796.98   24.54
  -4  -8  -3  795.04   22.48
   4   8   3  753.23   21.09
  -4  -8  -3  832.02   21.50
  -4   8  -3  765.31   24.00
   4   8   3  820.82   22.19
   4  -8   3  844.87   23.77
  -4  -8  -3  795.69   21.96
  -4   8  -3  786.21   24.10
   4  -8   3  773.09   21.29
  -4   8  -4  350.00   15.07
  -4  -8  -4  380.81   14.21
   4   8   4  364.27   13.50
   4   8   4  352.70   12.33
   4  -8   4  360.08   14.49
  -4   8  -4  358.15   14.94
  -4  -8  -4  362.92   13.21
  -4   8  -4  352.89   15.08
   4  -8   4  351.15   12.71
   4  -8   4  335.57   12.67
  -4   8  -5    0.11    1.58
  -4  -8  -5    1.09    1.50
   4   8   5    1.79    1.31
  -4   8  -5   -1.03    1.49
   4  -8   5   -0.54    1.70
  -4   8  -5    2.82    1.95
   4  -8   5    1.39    1.29
  -4   8  -6    8.21    2.19
  -4  -8  -6   14.41    2.55
   4   8   6   15.47    2.48
  -4   8  -6   11.40    2.33
  -4  -8  -6   14.60    2.20
   4  -8   6    9.94    2.29
  -4   8  -6   14.42    2.83
   4  -8   6   13.46    2.25
  -4  -8  -7  306.29   10.44
   4   8   7  291.84    9.97
  -4   8  -7  251.44    9.32
  -4  -8  -7  263.65    8.86
   4  -8   7  289.47   10.60
   4  -8   7  239.51    8.74
  -4   8  -7  277.22   10.72
  -4  -8  -8   29.93    2.66
  -4   8  -8   25.60    2.62
   4   8   8   30.69    2.73
  -4   8  -8   29.39    2.92
   4   8   8   27.86    2.76
  -4  -9  10   76.06    4.24
   4  -9 -10   82.49    4.63
   4  -9 -10   75.78    4.50
   4  -9 -10   64.84    3.97
  -4  -9   9  285.53    9.84
  -4   9   9  310.32   11.63
   4  -9  -9  302.23   10.82
   4  -9  -9  303.29   10.39
   4  -9  -9  296.57   10.36
  -4  -9   8   10.45    2.20
  -4   9   8    6.86    2.18
   4  -9  -8    9.19    2.18
   4  -9  -8    4.53    1.60
   4  -9  -8    8.87    1.95
  -4   9   7  152.62    7.80
  -4  -9   7  151.80    7.87
  -4   9   7  137.71    8.87
   4  -9  -7  162.36    8.48
   4  -9  -7  174.80    9.40
   4  -9  -7  166.00    8.60
   4   9  -6    2.88    1.36
  -4  -9   6    1.98    1.53
  -4   9   6    2.54    1.49
  -4   9   6    3.11    2.01
   4  -9  -6    0.33    1.31
   4  -9  -6    0.38    1.63
   4  -9  -6    1.54    1.52
   4   9  -5   40.03    4.36
  -4  -9   5   38.75    4.17
  -4   9   5   38.21    4.36
  -4  -9   5   35.91    4.03
  -4   9   5   30.48    4.56
   4  -9  -5   43.98    4.38
   4  -9  -5   43.52    4.64
   4  -9  -5   37.40    4.61
   4  -9  -5   34.40    4.23
   4   9  -4   52.38    5.24
  -4  -9   4   54.18    5.06
  -4  -9   4   55.08    5.17
   4  -9  -4   49.97    4.88
  -4   9   4   54.79    6.13
   4  -9  -4   51.06    5.16
   4  -9  -4   51.39    5.53
   4   9  -3  265.64   12.09
  -4  -9   3  257.87   11.51
  -4  -9   3  264.79   11.40
   4  -9  -3  242.11   10.58
  -4   9   3  235.85   11.16
  -4   9   3  235.31   12.57
   4  -9  -3  231.33   11.12
   4  -9  -3  264.33   12.50
   4   9  -2  507.11   17.20
  -4  -9   2  508.65   16.77
  -4  -9   2  462.88   15.66
   4  -9  -2  470.78   15.28
  -4   9   2  485.85   17.43
   4   9  -2  492.93   15.92
   4  -9  -2  499.23   16.79
  -4   9   2  439.03   17.29
   4  -9  -2  496.76   17.57
   4   9  -1    0.35    1.51
  -4  -9   1   -1.50    1.50
  -4  -9   1   -0.30    1.57
  -4   9   1    2.07    1.45
  -4  -9   1    0.54    1.57
  -4   9   1    2.36    1.87
   4  -9  -1    4.32    1.55
   4   9  -1    5.17    2.06
   4  -9  -1    0.61    1.48
   4   9   0   81.23    6.60
  -4   9   0   88.47    6.98
  -4  -9   0   87.76    6.77
  -4  -9   0   89.35    6.67
  -4   9   0   86.45    7.42
   4   9   0   87.03    6.49
   4  -9   0   82.32    6.68
  -4   9  -1  199.32   10.83
  -4  -9  -1  201.54   10.10
   4   9   1  190.72    9.93
  -4  -9  -1  190.15    9.69
  -4   9  -1  196.29   11.36
   4   9   1  189.01    9.66
  -4   9  -1  166.86    9.45
   4  -9   1  177.27    9.52
   4   9   2    5.94    1.90
  -4   9  -2   12.94    3.24
  -4  -9  -2   10.06    2.70
   4  -9   2    8.40    2.04
   4  -9   2    4.47    1.69
   4   9   2    2.12    1.58
  -4  -9  -2   10.96    2.46
  -4   9  -2    8.60    2.81
  -4   9  -2   10.25    2.45
   4  -9   2    9.85    2.30
  -4  -9  -3    4.31    2.02
   4  -9   3    3.75    2.05
   4   9   3    6.96    1.96
  -4   9  -3    6.54    2.77
   4   9   3    4.85    1.95
  -4   9  -3    4.22    1.84
   4  -9   3    4.67    1.65
  -4   9  -4  355.10   14.41
  -4  -9  -4  354.69   12.97
   4   9   4  345.20   12.58
   4   9   4  336.61   11.41
  -4   9  -4  324.69   13.69
   4  -9   4  315.39   12.90
  -4   9  -4  331.05   13.76
  -4   9  -5   51.10    4.98
  -4  -9  -5   48.55    4.43
  -4   9  -5   50.74    4.84
   4   9   5   49.48    4.42
   4  -9   5   51.95    4.76
  -4   9  -5   50.67    5.02
  -4   9  -6    6.91    2.03
  -4  -9  -6    6.06    1.61
  -4   9  -6    5.54    1.58
   4  -9   6    6.24    1.64
   4   9   6    8.07    1.78
  -4   9  -6    6.14    1.76
  -4  -9  -7   43.04    3.38
  -4   9  -7   28.19    2.77
  -4   9  -7   29.11    2.70
   4  -9   7   36.65    3.29
   4   9   7   36.53    3.07
  -4   9  -7   35.23    3.31
   4 -10 -10   71.18    3.67
  -4 -10   9   21.99    2.33
   4 -10  -9   18.96    2.12
   4 -10  -9   22.02    2.40
   4 -10  -9   19.52    2.38
  -4 -10   8  167.34    7.17
   4 -10  -8  165.92    7.03
  -4  10   8  177.16    8.54
   4 -10  -8  175.81    7.57
   4 -10  -8  176.37    8.00
   4 -10  -8  166.91    7.49
  -4 -10   7  334.25   11.14
   4 -10  -7  293.02   10.33
  -4  10   7  316.60   12.59
   4 -10  -7  311.18   11.17
   4 -10  -7  349.02   12.44
   4 -10  -7  332.68   11.65
   4  10  -6   49.07    4.29
  -4  10   6   46.26    4.02
  -4 -10   6   52.79    4.49
   4 -10  -6   46.38    4.03
  -4  10   6   51.74    5.37
   4 -10  -6   51.66    4.58
   4 -10  -6   51.53    4.86
   4  10  -5  449.17   14.56
  -4 -10   5  424.91   13.92
  -4  10   5  417.23   13.89
  -4 -10   5  429.92   13.87
   4 -10  -5  403.16   13.00
  -4  10   5  421.72   16.12
   4 -10  -5  406.38   13.91
   4 -10  -5  422.18   15.05
   4  10  -4  141.57    8.08
  -4 -10   4  138.31    7.79
  -4  10   4  125.50    7.56
  -4 -10   4  124.76    7.26
   4 -10  -4  135.33    7.05
  -4  10   4  121.54    8.53
   4 -10  -4  135.00    7.71
   4 -10  -4  137.37    8.33
   4  10  -3  112.60    7.35
  -4 -10   3  105.14    6.90
  -4 -10   3  114.08    6.87
   4 -10  -3   89.25    5.73
  -4  10   3   92.22    7.45
   4 -10  -3  101.82    6.69
   4 -10  -3  102.87    7.29
   4  10  -2  339.36   13.22
  -4 -10   2  311.60   12.42
  -4 -10   2  331.94   12.02
  -4  10   2  316.49   12.82
  -4  10   2  308.22   13.58
   4 -10  -2  325.89   13.17
  -4 -10   1   31.73    3.96
   4  10  -1   26.05    3.77
  -4  10   1   31.59    4.26
   4  10  -1   26.86    3.39
   4 -10  -1   32.41    4.02
  -4  10   0   77.62    6.07
  -4 -10   0   87.06    6.40
   4  10   0   80.18    6.23
  -4  10   0   81.36    6.74
   4  10   0   85.04    5.99
   4 -10   0   76.03    5.91
  -4  10  -1   42.76    4.70
  -4 -10  -1   40.86    4.44
   4 -10   1   30.84    3.87
   4  10   1   36.08    4.21
   4  10   1   37.52    3.95
  -4  10  -1   35.40    4.71
   4  10   1   36.15    3.90
   4 -10   1   34.49    4.44
   4 -10   1   41.16    4.14
  -4  10  -2  154.96    9.01
  -4 -10  -2  164.26    8.52
   4 -10   2  139.99    8.30
   4  10   2  141.49    7.15
   4  10   2  166.34    8.35
  -4  10  -2  165.81    9.69
   4  10   2  151.26    8.04
   4 -10   2  151.98    8.65
  -4  10  -2  151.21    8.35
   4 -10   2  139.92    7.32
  -4  10  -3   30.28    4.02
  -4 -10  -3   36.55    3.88
   4  10   3   32.47    3.62
   4  10   3   30.10    3.34
  -4  10  -3   28.42    3.99
   4 -10   3   33.62    3.99
  -4  10  -3   32.85    3.91
  -4  10  -4   50.91    4.86
  -4 -10  -4   55.53    4.60
   4  10   4   41.40    3.92
   4  10   4   44.17    3.62
  -4  10  -4   49.51    4.77
   4 -10   4   46.74    4.39
  -4  10  -4   47.27    4.51
  -4  10  -5   22.43    3.08
  -4 -10  -5   22.69    2.76
  -4  10  -5   16.82    2.62
   4  10   5   14.46    2.26
   4 -10   5   16.49    2.48
  -4  10  -5   16.12    2.52
  -4  10  -6    7.06    1.61
  -4 -10  -6    4.43    1.10
  -4  10  -6    4.89    1.31
   4  10   6    6.14    1.46
   4 -10   6    6.43    1.55
  -4  10  -6    3.07    1.10
  -4 -11   8   49.62    3.35
  -4  11   8   52.58    3.96
   4 -11  -8   44.61    3.22
   4 -11  -8   48.68    3.58
  -4 -11   7    0.78    0.95
  -4  11   7    0.28    1.06
   4 -11  -7   -0.31    0.76
   4 -11  -7    1.58    1.14
  -4 -11   6  436.10   12.60
  -4  11   6  446.97   14.57
   4 -11  -6  413.03   12.41
   4 -11  -6  431.11   13.45
  -4 -11   5   21.32    2.68
   4  11  -5   21.99    2.75
  -4  11   5   23.01    3.48
   4  11  -5   26.13    3.17
   4 -11  -5   20.55    2.76
   4 -11  -5   21.81    3.06
   4  11  -4    6.82    1.78
  -4 -11   4    8.45    1.88
  -4 -11   4   10.41    2.10
  -4  11   4   11.14    2.07
  -4  11   4    4.92    1.91
   4 -11  -4   10.37    2.08
   4 -11  -4    7.59    1.96
   4  11  -3    2.63    1.50
  -4 -11   3    2.50    1.19
  -4 -11   3    1.43    1.18
  -4  11   3    2.66    1.45
   4 -11  -3    1.31    1.14
  -4 -11   2  201.44    9.17
  -4 -11   2  173.08    7.71
   4  11  -2  199.54    9.28
  -4  11   2  187.90    8.70
  -4  11   2  185.67    9.58
   4 -11  -2  184.21    8.86
  -4 -11   1   76.57    5.65
   4  11  -1   78.60    5.75
   4  11  -1   88.10    6.03
  -4  11   1   79.20    5.80
   4 -11  -1   75.24    5.46
  -4 -11   0  483.22   14.94
   4  11   0  466.09   14.71
   4  11   0  457.49   14.25
   4  11   0  497.58   15.25
  -4  11   0  444.90   15.25
   4 -11   0  453.06   13.92
  -4  11  -1   35.63    3.77
  -4 -11  -1   34.63    3.80
   4 -11   1   31.87    3.67
   4  11   1   34.46    3.46
  -4  11  -1   27.43    3.71
   4  11   1   33.21    3.40
   4  11   1   32.24    3.63
   4 -11   1   31.36    3.80
   4 -11   1   29.93    3.12
  -4  11  -2  212.30    9.46
  -4 -11  -2  229.10    9.37
   4 -11   2  186.86    8.89
   4  11   2  213.79    8.76
   4  11   2  217.37    8.93
  -4  11  -2  242.06   10.57
   4 -11   2  210.48    9.45
  -4  11  -3   93.92    6.03
  -4 -11  -3   96.12    5.78
   4  11   3   95.19    5.54
   4  11   3   95.95    5.35
  -4  11  -3   96.06    6.35
   4 -11   3   89.64    5.77
  -4  11  -3   83.36    5.28
  -4  11  -4   40.13    3.73
  -4 -11  -4   33.07    3.18
   4  11   4   39.64    3.41
   4  11   4   28.45    2.57
  -4  11  -4   36.90    3.70
   4 -11   4   35.55    3.42
  -4  11  -4   33.01    3.16
  -4  11  -5  135.42    6.33
  -4 -11  -5  137.86    5.92
  -4  11  -5  131.35    6.21
   4 -11   5  136.95    6.13
   4  11   5  128.90    5.75
  -4  11  -5  112.11    5.52
  -4 -12   7   45.37    2.97
  -4  12   7   50.54    3.65
   4 -12  -7   54.07    3.45
  -4 -12   6    2.77    0.95
  -4  12   6    3.06    1.28
   4  12  -6    2.72    1.17
   4 -12  -6    3.21    1.09
  -4 -12   5   -1.05    0.87
  -4  12   5   -0.10    1.02
   4  12  -5    1.50    1.15
   4  12  -5    0.34    0.64
   4 -12  -5   -0.43    0.80
  -4 -12   4  398.43   11.39
   4  12  -4  490.65   13.65
   4  12  -4  494.78   13.37
  -4  12   4  440.35   13.93
   4 -12  -4  428.97   12.65
  -4 -12   3   22.93    2.83
  -4  12   3   18.73    2.32
   4  12  -3   25.77    3.04
  -4  12   3   19.25    2.79
   4  12  -3   23.46    2.94
   4 -12  -3   22.17    2.67
  -4 -12   2    6.92    1.75
  -4  12   2    7.24    1.82
   4  12  -2    8.20    1.92
   4  12  -2    5.44    1.63
   4 -12  -2    8.13    1.72
  -4 -12   1    1.41    1.13
   4  12  -1    1.62    1.07
   4  12  -1    0.81    1.20
  -4  12   1    0.94    0.92
   4 -12  -1    0.79    0.75
  -4 -12   0   50.59    4.13
   4  12   0   54.44    4.12
   4  12   0   52.76    4.22
  -4  12   0   48.72    4.06
   4 -12   0   46.35    4.10
  -4 -12  -1    7.40    1.78
   4 -12   1    6.23    1.56
   4 -12   1    6.93    1.72
   4  12   1    4.52    1.24
   4  12   1    6.86    1.68
  -4  12  -1    2.47    1.16
  -4 -12  -2    5.45    1.42
   4 -12   2    4.48    1.41
  -4  12  -2    5.33    1.53
   4  12   2    4.27    1.35
  -4 -12  -3  156.87    6.54
   4  12   3  137.70    5.75
  -4  12  -3  158.90    6.97
   4 -12   3  156.88    6.64
  -4 -12  -4    1.58    0.84
  -4  12  -4    1.69    0.85
   4 -12   4    1.73    0.79
   4  13  -5    8.19    1.41
  -4  13   4   30.94    2.86
   4 -13  -4   30.13    2.45
   4  13  -3   46.82    3.43
   4  13  -3   53.30    3.61
  -4 -13   2  274.71    8.91
   4  13  -2  301.79    9.38
   4  13  -2  289.91    9.20
  -4 -13   1    6.18    1.44
   4 -13  -1    6.10    1.36
   4  13  -1    6.63    1.51
   4  13  -1    6.34    1.50
  -4 -13   0   81.94    4.53
   4  13   0   83.63    4.58
   4 -13   0   80.67    4.55
   4  13   0   79.77    4.30
  -4 -13  -1  238.57    7.74
   4  13   1  229.66    7.56
   4 -13   1  223.48    7.61
  -4 -13  -2    8.75    1.41
   4 -13   2    7.82    1.34
  -5   0  12   54.88    3.89
  -5   0  11   -1.31    1.29
  -5   0  10   14.97    2.66
  -5   0   9    0.03    1.45
  -5   0   8  277.37   12.07
   5   0  -8  281.82   11.30
  -5   0   7   -3.84    1.59
  -5   0   7   -0.76    1.73
   5   0  -7   -1.01    1.04
  -5   0   6    2.74    2.04
   5   0  -6    3.00    1.59
  -5   0   5   -0.23    1.19
   5   0  -5   -0.33    1.19
   5   0  -5    0.04    1.38
  -5   0   4  966.42   25.35
   5   0  -4  967.08   25.18
   5   0  -4  994.07   25.68
  -5   0   3   -0.32    1.25
   5   0  -3    0.26    1.27
   5   0  -3   -0.96    1.76
  -5   0   3   -0.26    1.05
   5   0  -3   -0.51    1.38
  -5   0   2 1375.28   31.53
   5   0  -2 1440.84   32.40
   5   0  -2 1400.51   32.45
  -5   0   2 1474.94   34.18
   5   0  -2 1479.15   32.09
   5   0  -1    1.38    1.64
  -5   0   1   -0.85    1.21
   5   0  -1    0.46    1.15
   5   0   0 3255.07   59.00
   5   0   0 3307.61   58.92
   5   0   0 3439.76   60.05
  -5   0   0 3360.99   61.19
   5   0   0 3333.07   59.18
   5   0   1   -0.87    1.47
   5   0   1   -0.37    1.74
  -5   0  -1   -0.47    1.75
   5   0   1   -0.11    1.43
  -5   0  -2  729.25   22.00
   5   0   2  778.08   21.53
   5   0   2  777.68   21.67
  -5   0  -2  743.18   22.17
   5   0   2  758.38   21.47
  -5   0  -3   -3.17    1.75
   5   0   3   -1.43    1.30
   5   0   3    0.06    1.28
  -5   0  -3   -1.69    1.89
   5   0   3   -0.63    1.41
  -5   0  -4   23.43    3.64
  -5   0  -4   21.76    3.78
   5   0   4   28.79    3.90
  -5   0  -5    0.36    1.30
  -5   0  -5   -0.32    1.27
   5   0   5   -0.88    1.31
  -5   0  -6   39.33    4.20
  -5   0  -6   35.85    3.88
   5   0   6   42.44    4.12
   5   0   6   45.24    4.80
  -5   0  -7   -0.51    0.96
  -5   0  -7    0.51    1.02
   5   0   7    0.80    1.44
  -5   0  -8   17.98    2.26
  -5   0  -8   15.97    1.97
   5   0   8   14.78    2.19
  -5  -1  12  416.71   11.68
  -5   1  12  437.99   11.88
  -5  -1  11   35.30    3.56
  -5   1  11   34.56    3.55
  -5  -1  10  147.46    7.80
  -5   1  10  141.29    7.68
   5  -1 -10  122.62    6.64
  -5  -1   9    5.89    2.17
  -5   1   9    5.81    2.03
   5  -1  -9    6.00    1.66
  -5  -1   8   42.40    4.48
  -5   1   8   32.57    4.13
  -5  -1   8   47.75    4.70
   5  -1  -8   45.51    4.63
   5   1  -8   42.90    4.18
  -5  -1   7   12.14    2.71
  -5  -1   7    4.01    1.95
  -5   1   7    9.58    2.45
   5   1  -7    3.71    1.67
   5  -1  -7    7.91    2.35
  -5  -1   6  270.32   11.89
  -5   1   6  265.18   12.40
   5   1  -6  240.23   10.70
   5  -1  -6  258.85   11.99
   5   1  -6  256.32   11.30
  -5  -1   5   50.33    5.01
  -5   1   5   52.06    5.38
   5   1  -5   43.46    4.53
  -5  -1   5   50.50    5.16
   5  -1  -5   50.70    5.28
   5   1  -5   48.94    4.94
  -5   1   4    0.15    1.67
   5   1  -4    1.55    1.20
   5  -1  -4    1.96    1.75
   5   1  -4   -0.79    1.53
   5  -1  -4    2.39    1.83
   5  -1  -4   -1.18    0.99
  -5  -1   3   10.71    2.43
  -5   1   3   11.28    2.70
   5   1  -3   12.58    2.70
   5  -1  -3   17.26    3.15
   5   1  -3   10.92    2.59
   5  -1  -3    7.89    2.29
  -5  -1   3   11.80    2.77
   5  -1  -3    8.76    2.27
  -5   1   2  490.74   17.12
   5   1  -2  535.30   17.16
   5  -1  -2  518.54   17.59
   5   1  -2  498.54   16.99
   5  -1  -2  528.09   17.72
  -5  -1   2  535.76   18.44
  -5   1   2  521.13   18.33
   5   1  -2  510.20   16.43
   5  -1  -2  530.78   17.31
  -5   1   1  121.87    8.17
   5   1  -1  129.30    8.14
   5   1  -1  124.25    7.86
   5   1  -1  118.43    7.83
   5  -1  -1  117.11    7.93
   5  -1  -1  123.53    8.12
  -5  -1   1  122.49    8.39
  -5   1   1  122.14    8.44
   5   1  -1  132.38    7.96
   5  -1  -1  115.66    7.72
   5   1   0  159.74    9.09
  -5   1   0  165.83    9.57
   5   1   0  162.26    9.04
   5  -1   0  146.78    8.65
   5   1   0  171.80    9.46
   5  -1   0  169.46    9.44
   5  -1   0  158.70    8.96
  -5  -1   0  151.32    9.39
  -5   1   0  162.01    9.82
   5   1   0  172.34    9.24
   5  -1   0  167.06    9.40
   5   1   1 1056.90   26.24
   5  -1   1 1012.89   25.56
  -5   1  -1  990.01   26.11
   5  -1   1  963.79   25.12
   5   1   1 1040.44   25.87
   5  -1   1 1013.43   26.24
  -5  -1  -1 1012.71   26.70
  -5   1  -1 1016.76   27.11
   5   1   1 1055.24   26.09
   5  -1   1 1008.27   25.85
  -5  -1  -2  289.09   12.93
  -5   1  -2  289.90   12.50
   5   1   2  288.56   12.39
   5  -1   2  291.47   12.27
   5   1   2  295.09   12.65
   5  -1   2  303.65   12.50
  -5  -1  -2  296.86   13.03
  -5   1  -2  276.31   12.81
   5   1   2  286.60   12.36
   5  -1   2  296.61   12.66
  -5  -1  -3   17.09    3.17
  -5   1  -3   17.79    3.16
   5   1   3   18.44    3.28
   5   1   3   19.38    3.34
   5  -1   3   21.82    3.28
  -5  -1  -3   16.96    3.48
  -5   1  -3   16.52    3.30
   5   1   3   22.55    3.52
   5  -1   3   18.23    3.22
  -5  -1  -4  506.68   17.09
  -5   1  -4  496.22   17.05
   5   1   4  515.39   16.59
  -5  -1  -4  496.78   16.81
  -5   1  -4  482.17   16.71
   5   1   4  524.10   16.73
   5  -1   4  526.73   16.67
  -5  -1  -5   78.41    6.20
  -5   1  -5   76.16    6.17
  -5  -1  -5   82.64    6.22
  -5   1  -5   89.85    6.61
   5   1   5   87.34    6.28
   5  -1   5   91.55    6.38
  -5  -1  -6   69.66    5.52
  -5   1  -6   75.90    5.81
  -5  -1  -6   72.81    5.48
  -5   1  -6   72.40    5.56
   5  -1   6   72.84    5.45
   5   1   6   76.64    5.91
   5  -1   6   77.84    6.24
  -5  -1  -7    2.25    1.01
  -5   1  -7    3.53    1.22
  -5  -1  -7    1.45    1.12
  -5   1  -7    1.63    0.97
   5   1   7    3.75    1.36
   5  -1   7    6.02    1.90
  -5  -1  -8  109.22    5.58
  -5   1  -8  122.03    5.97
  -5   1  -8  103.31    5.18
   5  -1   8  116.43    6.02
  -5  -2  12  806.06   17.25
  -5   2  12  770.42   16.92
  -5  -2  11   92.18    5.48
  -5   2  11   89.61    5.58
  -5  -2  10  298.47   11.14
  -5   2  10  312.46   11.75
  -5  -2   9    0.35    1.36
  -5   2   9    1.53    1.75
   5  -2  -9   -0.36    1.00
  -5  -2   8  546.46   16.89
  -5   2   8  565.59   18.31
  -5  -2   8  531.43   17.07
   5  -2  -8  519.35   17.36
  -5  -2   7   39.54    4.59
  -5  -2   7   47.57    4.82
  -5   2   7   42.60    4.90
   5  -2  -7   43.87    4.98
  -5  -2   6   95.58    7.21
  -5  -2   6   95.08    6.64
  -5   2   6  105.73    7.82
   5  -2  -6   95.66    7.48
   5   2  -6   87.81    6.27
   5  -2  -6   87.37    6.46
  -5  -2   5    4.31    1.76
  -5   2   5    4.78    2.32
  -5  -2   5    7.32    2.26
   5   2  -5    5.01    1.88
   5  -2  -5    8.24    2.40
   5  -2  -5    7.39    2.07
   5  -2  -5    5.50    2.11
  -5   2   4  934.00   25.91
  -5  -2   4  966.20   25.45
   5  -2  -4  932.53   25.61
   5   2  -4  946.74   24.24
  -5  -2   4  968.56   25.97
   5  -2  -4  968.79   24.95
  -5   2   3   22.98    3.91
   5   2  -3   26.88    3.77
   5  -2  -3   25.21    3.91
   5  -2  -3   21.50    3.66
  -5  -2   3   21.74    3.62
   5  -2  -3   20.45    3.40
  -5   2   2   63.45    6.03
   5   2  -2   52.98    5.13
   5   2  -2   60.58    5.51
   5  -2  -2   59.00    5.64
   5  -2  -2   55.30    5.53
  -5  -2   2   58.43    5.86
  -5   2   2   60.59    5.81
   5  -2  -2   52.67    5.31
  -5   2   1  134.98    8.61
   5  -2  -1  134.07    8.56
   5   2  -1  121.50    7.87
   5   2  -1  133.65    8.24
   5  -2  -1  133.72    8.58
   5   2  -1  121.04    7.83
  -5  -2   1  124.80    8.48
  -5   2   1  139.60    9.06
   5   2  -1  129.58    7.78
   5  -2  -1  127.25    8.29
   5   2   0   15.58    2.96
   5   2   0   14.97    2.97
  -5   2   0   12.60    2.97
   5  -2   0   16.46    3.36
   5  -2   0   13.77    2.75
  -5  -2   0   22.54    3.74
  -5   2   0   16.25    3.12
   5   2   0   17.13    2.87
   5  -2   0   14.41    2.97
  -5  -2  -1  210.79   10.89
   5   2   1  232.79   11.17
   5  -2   1  217.36   10.41
  -5   2  -1  198.53   10.52
   5   2   1  219.72   10.63
   5  -2   1  210.69   10.39
   5  -2   1  230.86   11.30
  -5  -2  -1  212.54   11.01
  -5   2  -1  219.64   11.57
   5   2   1  235.19   10.86
   5  -2   1  233.04   11.21
  -5  -2  -2 1299.89   31.10
   5   2   2 1362.48   30.73
  -5   2  -2 1304.52   30.63
   5  -2   2 1293.02   29.82
   5   2   2 1346.41   30.95
  -5  -2  -2 1247.19   30.38
  -5   2  -2 1280.87   31.67
   5   2   2 1314.02   30.17
   5  -2   2 1333.39   30.66
  -5  -2  -3  167.58    9.58
  -5   2  -3  168.82    9.64
  -5   2  -3  161.73    9.10
   5  -2   3  164.59    8.78
   5   2   3  173.72    9.49
  -5  -2  -3  177.01    9.77
  -5   2  -3  169.17    9.82
   5   2   3  194.35    9.84
   5  -2   3  179.90    9.54
  -5  -2  -4   40.98    4.62
  -5   2  -4   42.64    4.72
  -5   2  -4   37.12    4.07
   5   2   4   47.97    4.79
  -5  -2  -4   39.16    4.43
  -5   2  -4   39.48    4.65
   5   2   4   42.75    4.50
   5  -2   4   42.16    4.44
  -5  -2  -5  139.83    8.20
  -5   2  -5  143.21    8.44
   5   2   5  141.82    7.81
  -5  -2  -5  144.00    8.22
  -5   2  -5  139.52    8.28
   5   2   5  157.89    8.43
   5  -2   5  157.13    8.36
  -5  -2  -6  285.41   11.31
  -5   2  -6  284.67   11.53
  -5  -2  -6  300.67   11.25
  -5   2  -6  276.96   11.26
   5  -2   6  293.78   11.19
   5   2   6  296.52   11.50
   5  -2   6  303.75   12.53
  -5  -2  -7   19.50    2.72
  -5   2  -7   22.08    2.91
  -5  -2  -7   19.74    2.45
  -5   2  -7   17.76    2.57
   5  -2   7   24.45    3.28
   5   2   7   16.25    2.34
  -5  -2  -8   30.86    2.87
  -5   2  -8   30.19    2.92
  -5   2  -8   29.28    2.73
   5  -2   8   33.44    3.20
  -5  -3  12  407.90   10.74
  -5  -3  11    1.93    1.20
  -5   3  11    0.96    1.04
   5  -3 -11    0.13    0.72
  -5  -3  10  536.49   15.07
  -5   3  10  538.71   15.84
   5  -3 -10  491.09   15.18
  -5  -3   9  301.69   11.36
  -5   3   9  295.55   12.06
  -5  -3   9  291.08   11.10
  -5  -3   8   13.41    2.72
  -5  -3   8   19.32    2.99
  -5   3   8   17.55    3.34
   5  -3  -8   15.76    2.67
  -5  -3   7   53.87    5.25
  -5  -3   7   42.77    4.34
  -5   3   7   57.21    5.77
   5  -3  -7   56.29    5.83
   5  -3  -7   49.41    4.90
  -5  -3   6  143.48    8.79
  -5  -3   6  117.24    7.23
  -5   3   6  118.74    8.39
  -5  -3   6  117.10    7.63
   5   3  -6  114.23    6.96
   5  -3  -6  123.55    8.66
   5  -3  -6  135.21    8.36
   5  -3  -6  123.36    7.75
  -5   3   5  441.50   16.99
  -5  -3   5  464.39   16.38
   5   3  -5  459.63   15.29
   5  -3  -5  440.38   16.84
   5  -3  -5  458.17   16.32
   5  -3  -5  447.42   16.01
  -5   3   4    7.84    2.63
  -5  -3   4    5.35    2.17
   5   3  -4    3.03    1.35
   5   3  -4    5.25    2.00
   5  -3  -4    3.72    1.98
  -5  -3   4    3.66    2.10
   5  -3  -4    1.55    1.54
   5  -3  -4    4.80    1.62
  -5  -3   3  318.99   13.49
  -5   3   3  334.38   14.36
   5  -3  -3  322.78   13.88
   5   3  -3  320.63   12.99
   5   3  -3  346.69   13.15
   5  -3  -3  310.17   13.61
  -5  -3   3  320.39   13.93
   5  -3  -3  333.24   13.89
  -5   3   2   31.95    4.56
   5   3  -2   31.58    4.14
   5   3  -2   30.94    4.00
   5   3  -2   34.94    4.13
   5  -3  -2   31.84    4.44
   5  -3  -2   31.51    4.22
  -5  -3   2   32.93    4.40
   5  -3  -2   27.67    4.07
   5   3  -1  515.60   16.97
  -5   3   1  482.38   17.52
   5  -3  -1  507.73   17.51
   5   3  -1  501.18   16.90
   5  -3  -1  518.16   17.75
  -5  -3   1  513.17   17.89
  -5   3   1  517.80   18.31
   5  -3  -1  530.09   17.96
   5   3   0    8.35    2.39
  -5   3   0    2.21    1.68
   5  -3   0    5.62    2.06
   5  -3   0    4.37    1.68
   5   3   0    4.57    1.94
  -5  -3   0    7.83    2.40
  -5   3   0    5.75    2.33
   5   3   0    5.37    2.02
   5  -3   0    4.26    2.03
  -5  -3  -1  337.99   13.99
  -5   3  -1  350.87   14.29
   5   3   1  354.61   13.76
   5  -3   1  320.48   12.94
   5  -3   1  343.81   13.99
   5   3   1  360.91   14.01
  -5  -3  -1  337.27   13.95
  -5   3  -1  329.18   14.55
   5   3   1  376.65   13.86
   5  -3   1  342.04   13.91
  -5  -3  -2    3.22    2.16
   5   3   2    1.96    1.90
   5   3   2    6.00    2.32
   5  -3   2    4.64    1.81
  -5   3  -2    3.67    1.91
  -5  -3  -2    3.74    1.99
  -5   3  -2    3.33    1.97
   5   3   2    7.87    2.47
   5  -3   2    4.92    2.21
  -5  -3  -3  294.38   12.67
   5  -3   3  284.18   11.45
  -5   3  -3  279.17   12.20
   5   3   3  287.41   12.40
  -5  -3  -3  308.45   12.90
  -5   3  -3  299.51   13.35
   5   3   3  314.22   12.59
   5  -3   3  297.32   12.47
  -5  -3  -4  271.07   11.89
  -5   3  -4  263.05   11.97
  -5   3  -4  283.58   11.72
   5   3   4  269.56   11.65
   5  -3   4  265.24   11.36
  -5  -3  -4  288.54   12.20
  -5   3  -4  302.52   12.98
   5   3   4  302.15   12.14
   5  -3   4  306.15   12.27
  -5   3  -5   26.06    3.62
  -5  -3  -5   22.52    3.34
   5   3   5   22.92    3.20
  -5   3  -5   25.16    3.24
  -5  -3  -5   23.24    3.33
  -5   3  -5   21.91    3.39
   5  -3   5   27.67    3.61
   5   3   5   22.15    3.17
  -5  -3  -6    3.69    1.47
  -5   3  -6    7.75    1.88
   5   3   6    9.59    1.97
  -5  -3  -6    7.90    1.64
  -5  -3  -6    4.31    1.42
  -5   3  -6    8.26    2.23
   5  -3   6    5.56    1.45
   5  -3   6   11.82    2.61
  -5  -3  -7  242.41    9.18
  -5   3  -7  259.91    9.75
  -5   3  -7  270.61    9.79
   5  -3   7  270.77   10.27
  -5  -3  -8  193.09    7.02
  -5   3  -8  186.93    6.94
   5  -3   8  199.96    7.62
  -5  -4  11  306.70    9.64
  -5   4  11  321.17   10.03
   5  -4 -11  299.72    9.88
  -5  -4  10   26.94    2.95
  -5   4  10   27.07    3.23
   5  -4 -10   23.75    3.04
  -5  -4   9  131.59    6.94
  -5   4   9  132.83    7.73
  -5  -4   9  122.54    6.85
   5  -4  -9  110.67    6.68
  -5  -4   8   31.26    3.52
  -5   4   8   34.26    4.23
  -5  -4   8   34.32    4.01
   5  -4  -8   28.99    3.76
  -5  -4   7   26.48    3.23
  -5   4   7   25.75    3.90
  -5  -4   7   28.43    3.78
   5  -4  -7   28.71    4.08
   5  -4  -7   26.62    3.73
   5  -4  -7   29.34    3.73
  -5  -4   6   15.53    3.18
  -5   4   6   16.28    3.35
  -5  -4   6   18.76    3.08
   5  -4  -6   16.43    3.42
   5  -4  -6   12.90    2.81
   5  -4  -6   15.73    3.08
  -5  -4   5  158.24    9.22
  -5   4   5  162.34    9.93
  -5  -4   5  155.14    9.01
   5   4  -5  153.78    8.18
   5  -4  -5  156.61    9.65
   5  -4  -5  150.26    9.27
   5  -4  -5  151.49    9.19
  -5   4   4  239.77   12.31
  -5  -4   4  283.36   12.50
   5  -4  -4  281.96   12.85
   5   4  -4  260.51   11.26
   5   4  -4  237.43   11.16
   5  -4  -4  249.26   12.28
  -5  -4   4  260.25   12.25
   5  -4  -4  257.88   12.40
  -5  -4   3   46.10    5.11
   5   4  -3   45.77    4.79
  -5   4   3   44.25    5.26
   5   4  -3   49.48    4.96
   5  -4  -3   56.60    5.79
   5  -4  -3   42.29    5.09
  -5  -4   3   47.49    5.29
   5  -4  -3   47.85    5.33
   5  -4  -2  187.14   10.26
   5   4  -2  172.98    9.44
  -5  -4   2  179.11    9.90
  -5   4   2  187.34   10.73
   5   4  -2  184.90    9.67
   5  -4  -2  180.20   10.04
  -5  -4   2  181.63   10.17
   5  -4  -2  176.82   10.16
   5   4  -1  173.37    9.41
  -5  -4   1  164.86    9.43
   5  -4  -1  178.10    9.89
  -5   4   1  166.02    9.98
   5   4  -1  178.98    9.58
   5  -4  -1  174.43    9.79
  -5  -4   1  158.23    9.56
  -5   4   1  161.10    9.64
   5  -4  -1  177.85   10.09
  -5  -4   0  460.55   16.47
   5   4   0  470.59   16.29
  -5   4   0  445.93   16.84
   5  -4   0  465.34   16.55
   5   4   0  489.32   16.47
  -5  -4   0  475.99   16.93
  -5   4   0  454.68   17.20
   5  -4   0  466.53   16.71
   5   4   1   14.76    2.76
  -5  -4  -1    9.61    2.36
   5   4   1   15.94    3.36
   5   4   1   16.01    3.02
   5  -4   1   12.73    2.48
  -5   4  -1   12.09    2.89
   5  -4   1   14.14    2.71
  -5  -4  -1   14.00    3.13
  -5   4  -1   13.87    3.22
   5   4   1   15.30    2.74
   5  -4   1   11.97    2.79
   5   4   2  111.63    7.18
  -5  -4  -2  127.11    8.26
  -5   4  -2  135.63    8.66
   5  -4   2  119.61    7.26
   5   4   2  149.14    8.67
   5  -4   2  123.21    7.76
  -5  -4  -2  146.28    8.78
  -5   4  -2  136.90    8.99
   5   4   2  157.37    8.60
   5  -4   2  139.65    8.53
  -5  -4  -3   15.40    2.88
  -5   4  -3   10.96    2.67
   5   4   3   14.33    2.78
   5  -4   3   12.35    2.54
  -5  -4  -3    6.78    2.11
  -5   4  -3   12.53    2.84
   5   4   3   14.67    2.91
   5  -4   3    8.39    2.14
  -5  -4  -4   73.38    5.90
  -5   4  -4   69.66    5.84
  -5   4  -4   78.88    6.04
   5   4   4   80.11    6.16
   5  -4   4   80.61    6.03
  -5  -4  -4   74.39    5.96
  -5   4  -4   74.64    6.33
   5  -4   4   79.48    6.04
  -5  -4  -5  235.34   10.30
  -5   4  -5  212.40   10.14
  -5  -4  -5  216.24    9.18
   5   4   5  218.89    9.69
  -5   4  -5  226.39    9.64
   5  -4   5  219.51    9.87
  -5  -4  -5  241.76   10.16
  -5   4  -5  233.93   10.74
   5  -4   5  238.90   10.10
   5  -4   5  250.31   11.32
  -5  -4  -6   32.40    3.51
  -5   4  -6   31.24    3.52
   5   4   6   30.75    3.22
  -5  -4  -6   33.73    3.44
  -5   4  -6   34.49    3.80
   5  -4   6   30.07    3.22
   5  -4   6   32.98    3.86
  -5  -4  -7   26.60    2.82
  -5   4  -7   26.65    2.93
  -5   4  -7   32.60    3.23
   5  -4   7   32.73    3.39
   5   4   7   25.00    2.63
  -5   5  11   12.44    1.67
   5  -5 -11   13.19    1.93
  -5  -5  10   31.55    2.95
  -5   5  10   39.54    3.56
  -5  -5  10   37.95    3.09
   5  -5 -10   39.62    3.71
   5  -5 -10   29.54    2.94
  -5  -5   9  296.63   10.34
  -5   5   9  334.81   12.06
  -5  -5   9  326.58   11.24
   5  -5  -9  339.76   12.54
   5  -5  -9  322.04   11.66
  -5   5   8   54.11    5.10
  -5  -5   8   54.36    4.82
   5  -5  -8   51.15    5.07
   5  -5  -8   53.10    4.97
   5  -5  -8   41.57    4.16
  -5   5   7  221.06   10.93
  -5  -5   7  236.10   10.68
   5   5  -7  217.11    9.45
   5  -5  -7  230.68   11.32
   5  -5  -7  230.59   11.02
   5  -5  -7  202.33   10.16
  -5  -5   6   13.72    2.72
  -5   5   6   12.80    2.85
   5   5  -6   20.24    2.98
   5  -5  -6   13.40    2.84
   5  -5  -6   14.71    2.93
   5  -5  -6   22.05    3.58
  -5  -5   5   25.15    3.76
  -5   5   5   34.88    4.54
  -5  -5   5   27.97    3.86
   5   5  -5   28.77    3.77
   5  -5  -5   29.95    4.37
   5  -5  -5   29.16    4.33
   5  -5  -5   30.02    4.33
  -5  -5   4  246.59   11.56
  -5   5   4  253.86   12.59
   5   5  -4  269.80   11.61
  -5  -5   4  262.57   11.97
  -5   5   4  260.77   12.23
   5   5  -4  258.85   10.98
   5  -5  -4  255.25   12.18
   5  -5  -4  239.72   11.96
   5  -5  -4  247.60   12.28
   5   5  -3  421.42   15.12
  -5  -5   3  455.69   16.16
  -5   5   3  439.29   16.68
   5   5  -3  455.56   15.29
   5  -5  -3  418.85   15.96
   5  -5  -3  401.43   15.59
  -5  -5   3  424.38   15.92
   5  -5  -3  404.05   16.06
  -5  -5   2    5.11    2.33
   5   5  -2    5.50    2.18
  -5   5   2    1.10    1.62
   5  -5  -2    2.33    1.85
   5  -5  -2   -0.33    1.74
   5   5  -2    3.40    1.76
  -5  -5   2    2.19    1.76
   5  -5  -2   -0.81    1.98
  -5  -5   1  120.07    7.81
  -5  -5   1  113.83    7.72
   5  -5  -1  118.26    7.93
   5   5  -1  126.10    7.93
  -5   5   1  122.35    8.58
   5  -5  -1  119.57    7.97
   5   5  -1  126.46    8.04
  -5  -5   1  119.98    8.21
   5  -5  -1  109.29    7.97
  -5  -5   0   -1.21    1.24
   5  -5   0    0.57    1.15
  -5  -5   0   -0.33    1.47
   5   5   0    0.81    1.76
   5   5   0    0.04    1.53
  -5   5   0    1.82    2.12
   5  -5   0   -0.63    1.31
  -5  -5   0   -0.61    1.78
  -5   5   0   -5.10    2.00
   5  -5   0   -4.49    2.03
   5   5   1 1022.85   25.33
  -5  -5  -1  985.86   25.47
  -5  -5  -1 1037.11   25.92
  -5   5  -1 1023.97   27.07
   5  -5   1 1022.83   25.30
   5   5   1 1018.52   25.59
   5  -5   1 1027.48   25.82
  -5  -5  -1 1044.28   26.41
  -5   5  -1  960.00   26.72
   5  -5   1 1056.49   26.49
   5   5   2   88.59    6.29
  -5  -5  -2   90.36    6.65
  -5  -5  -2   74.30    5.97
  -5   5  -2   92.51    7.14
   5   5   2   90.01    6.68
   5  -5   2   88.04    6.62
  -5  -5  -2   70.47    6.08
  -5   5  -2   91.80    7.33
   5  -5   2   93.33    6.87
  -5  -5  -3   31.40    3.91
  -5  -5  -3   31.92    3.83
  -5   5  -3   31.91    4.18
   5   5   3   29.59    3.86
   5  -5   3   32.00    4.01
  -5  -5  -3   28.58    3.86
  -5   5  -3   32.84    4.50
   5  -5   3   28.85    3.82
  -5  -5  -4   45.19    4.55
  -5  -5  -4   49.81    4.49
   5   5   4   48.22    4.62
   5  -5   4   43.91    4.49
  -5   5  -4   49.48    4.78
  -5  -5  -4   45.27    4.49
  -5   5  -4   44.04    4.91
   5  -5   4   42.21    4.29
  -5  -5  -5  378.33   12.86
  -5   5  -5  327.16   12.33
   5   5   5  377.70   12.60
  -5  -5  -5  337.67   11.34
  -5   5  -5  367.39   12.52
   5  -5   5  366.52   12.82
  -5  -5  -5  398.98   12.87
  -5   5  -5  375.74   13.68
   5  -5   5  366.16   12.31
   5  -5   5  399.89   13.74
  -5  -5  -6   12.58    2.15
  -5   5  -6    9.05    1.94
   5   5   6   13.62    2.14
  -5  -5  -6    9.42    1.76
  -5   5  -6    9.42    1.99
   5  -5   6   12.95    2.38
   5  -5   6   10.77    1.87
  -5  -5  -7   34.15    2.98
  -5   5  -7   37.95    3.33
   5  -5   7   39.84    3.34
   5   5   7   31.38    2.85
  -5  -6  10    0.85    0.62
  -5   6  10    0.03    0.76
   5  -6 -10    1.31    0.93
   5  -6 -10    0.55    0.66
  -5   6   9  143.63    7.17
  -5  -6   9  154.20    7.03
   5  -6  -9  157.34    7.73
   5  -6  -9  169.82    7.86
  -5  -6   8   16.26    2.60
  -5   6   8   14.23    2.58
   5  -6  -8   15.82    2.75
   5  -6  -8   19.37    2.99
   5  -6  -8   12.61    2.50
  -5   6   7  132.28    7.98
  -5  -6   7  133.43    7.62
   5  -6  -7  139.88    8.27
   5  -6  -7  127.29    7.85
   5  -6  -7  114.44    7.47
  -5   6   6  373.86   14.51
  -5  -6   6  394.38   14.09
   5   6  -6  389.35   13.09
   5  -6  -6  391.12   14.72
   5  -6  -6  377.46   14.62
   5  -6  -6  356.08   14.41
  -5  -6   5   44.02    4.73
  -5   6   5   46.33    5.11
   5   6  -5   42.68    4.30
   5  -6  -5   39.10    4.65
   5  -6  -5   41.48    4.79
   5  -6  -5   41.13    4.87
  -5  -6   4  161.23    9.01
  -5   6   4  150.88    9.37
   5   6  -4  146.92    8.25
  -5  -6   4  155.51    8.88
  -5   6   4  154.65    9.01
   5  -6  -4  165.19    9.38
   5  -6  -4  150.25    9.16
   5  -6  -4  157.64    9.78
  -5  -6   3    3.13    2.01
  -5  -6   3    6.49    2.45
   5   6  -3    4.79    1.68
  -5   6   3    7.21    2.29
   5  -6  -3    4.91    2.18
   5  -6  -3    4.40    1.75
   5   6  -3    4.88    2.02
   5  -6  -3    4.32    2.38
  -5  -6   2   44.31    4.89
  -5  -6   2   42.84    4.83
   5  -6  -2   45.37    4.87
  -5   6   2   43.94    5.19
   5  -6  -2   41.84    4.64
   5   6  -2   43.70    4.74
  -5  -6   2   49.46    5.22
   5  -6  -2   47.03    5.29
  -5  -6   1  188.29    9.66
  -5  -6   1  171.31    9.14
  -5  -6   1  184.92    9.92
   5  -6  -1  197.11    9.96
  -5   6   1  186.58   10.62
   5  -6  -1  179.10    9.30
   5   6  -1  202.22   10.10
   5  -6  -1  159.18    9.26
  -5  -6   1  196.52   10.34
   5  -6  -1  188.93   10.27
   5   6   0  114.48    7.63
  -5  -6   0  114.52    7.40
  -5  -6   0  112.97    7.61
  -5   6   0  109.19    8.12
   5  -6   0   96.39    6.60
   5   6   0  114.73    7.66
   5  -6   0  102.30    7.25
  -5  -6   0  111.70    7.73
  -5   6   0   92.36    6.93
   5  -6   0  111.51    7.75
   5   6   1    9.49    2.26
  -5  -6  -1    9.17    2.32
   5  -6   1    8.29    2.27
  -5  -6  -1    6.69    2.23
  -5   6  -1    3.25    2.01
   5   6   1    4.10    1.83
  -5  -6  -1    4.90    1.89
  -5   6  -1    8.02    2.10
   5  -6   1    7.94    2.30
   5   6   2   10.48    2.26
  -5  -6  -2    7.75    2.14
  -5  -6  -2    9.30    2.45
  -5   6  -2    8.29    2.56
   5   6   2    5.81    2.10
   5  -6   2    5.77    1.94
  -5  -6  -2    7.11    2.22
  -5   6  -2    8.15    2.37
   5  -6   2    7.62    2.03
  -5  -6  -3  308.25   12.09
   5   6   3  297.02   10.87
  -5  -6  -3  302.18   11.73
  -5   6  -3  318.72   13.03
   5   6   3  309.73   12.11
   5  -6   3  298.01   12.21
  -5  -6  -3  301.07   12.05
  -5   6  -3  300.62   13.06
   5  -6   3  303.05   11.90
  -5  -6  -4   17.51    2.78
  -5  -6  -4   15.37    2.45
   5   6   4   19.71    2.99
  -5   6  -4   18.40    2.97
   5  -6   4   15.75    2.69
  -5  -6  -4   17.81    2.80
  -5   6  -4   14.52    2.82
   5  -6   4   15.55    2.45
   5  -6   4   15.26    2.60
  -5  -6  -5  144.66    7.25
   5   6   5  148.34    7.20
  -5   6  -5  137.63    7.15
   5  -6   5  132.82    7.18
  -5  -6  -5  146.73    7.02
  -5   6  -5  134.64    7.71
   5  -6   5  148.51    6.92
   5  -6   5  146.35    7.41
  -5  -6  -6   51.39    3.90
   5   6   6   51.43    3.72
  -5   6  -6   48.27    4.05
   5  -6   6   52.66    3.95
   5  -6   6   40.75    3.10
  -5  -6  -7   63.90    3.68
  -5   6  -7   56.91    3.74
   5  -7 -10    4.02    1.06
  -5   7   9  265.59    8.97
  -5  -7   9  282.38    9.11
   5  -7  -9  286.75    9.71
   5  -7  -9  287.91    9.69
  -5  -7   8   20.76    2.63
  -5   7   8   18.15    2.57
   5  -7  -8   15.70    2.59
   5  -7  -8   20.84    2.87
   5  -7  -8   17.12    2.65
  -5   7   7  298.32   11.55
  -5  -7   7  316.86   11.39
   5  -7  -7  301.59   11.62
   5  -7  -7  306.42   11.94
   5  -7  -7  298.28   11.96
  -5  -7   6    4.97    1.70
  -5   7   6    9.33    2.46
   5  -7  -6    7.88    2.21
   5  -7  -6    6.13    2.01
   5  -7  -6    6.40    2.00
  -5   7   5  290.29   12.36
  -5  -7   5  282.44   11.55
   5  -7  -5  275.34   11.63
   5   7  -5  291.00   11.09
   5  -7  -5  289.36   12.24
   5  -7  -5  267.00   12.27
  -5  -7   4    6.15    2.28
  -5   7   4    3.86    2.12
   5   7  -4    5.75    2.02
  -5   7   4    4.00    1.38
   5  -7  -4    4.83    1.77
   5  -7  -4    3.54    1.58
   5  -7  -4    4.83    2.25
   5  -7  -4    4.51    2.15
  -5  -7   3  221.02   10.42
  -5  -7   3  229.31   10.80
  -5   7   3  224.43   10.91
   5  -7  -3  241.23   10.81
   5  -7  -3  234.79   10.43
   5   7  -3  248.06   10.81
   5  -7  -3  242.71   11.89
  -5  -7   2   26.34    3.59
   5   7  -2   27.33    3.84
  -5  -7   2   25.24    3.33
  -5  -7   2   25.69    3.68
  -5   7   2   23.94    3.75
   5  -7  -2   21.43    3.34
   5  -7  -2   17.07    2.86
   5   7  -2   26.38    3.62
   5  -7  -2   19.79    3.61
   5   7  -1    0.57    1.58
  -5  -7   1    0.21    1.13
  -5  -7   1    2.43    1.31
   5  -7  -1    3.45    1.59
  -5  -7   1    0.86    1.58
  -5   7   1    4.23    1.91
   5  -7  -1    1.54    1.33
   5  -7  -1    1.29    1.00
   5   7  -1    0.18    1.29
  -5  -7   1    1.95    1.83
   5  -7  -1    1.31    1.46
   5   7   0   29.71    3.89
  -5  -7   0   30.33    3.58
  -5  -7   0   32.34    3.88
  -5  -7   0   37.44    4.36
  -5   7   0   28.73    4.33
   5  -7   0   37.89    3.80
   5   7   0   33.91    4.12
   5  -7   0   30.09    3.95
  -5  -7   0   33.81    4.26
   5  -7   0   40.07    4.46
  -5  -7  -1  662.01   18.01
  -5  -7  -1  679.78   19.10
   5   7   1  665.24   18.93
  -5  -7  -1  720.39   19.96
  -5   7  -1  634.64   20.36
   5   7   1  701.59   19.67
   5  -7   1  677.76   20.00
  -5  -7  -1  725.58   20.18
  -5   7  -1  678.97   19.86
   5  -7   1  695.16   19.72
  -5  -7  -2   60.73    5.12
   5   7   2   58.11    4.82
  -5  -7  -2   67.10    5.36
  -5   7  -2   54.99    5.47
   5   7   2   63.96    5.30
   5  -7   2   49.87    4.85
  -5  -7  -2   63.74    5.40
  -5   7  -2   62.43    5.56
   5  -7   2   58.13    5.00
  -5  -7  -3   55.69    4.75
  -5  -7  -3   54.53    4.51
  -5   7  -3   45.23    4.74
   5   7   3   55.45    4.78
   5  -7   3   45.58    4.51
  -5  -7  -3   55.58    4.79
  -5   7  -3   53.94    5.12
   5  -7   3   54.48    4.53
   5  -7   3   56.88    4.63
  -5  -7  -4    4.23    1.51
   5   7   4    5.99    1.63
  -5   7  -4    4.79    1.86
   5  -7   4    5.97    1.89
  -5  -7  -4    4.68    1.55
  -5   7  -4    5.12    1.72
   5  -7   4    3.40    1.26
   5  -7   4    4.18    1.33
  -5  -7  -5   67.42    4.51
   5   7   5   64.96    4.38
  -5   7  -5   61.93    4.48
   5  -7   5   58.75    4.43
  -5   7  -5   61.35    4.72
   5  -7   5   56.58    3.99
   5  -7   5   54.41    3.68
  -5  -7  -6   50.79    3.49
   5   7   6   49.81    3.39
  -5   7  -6   51.15    3.80
  -5  -8   9   62.53    3.71
   5  -8  -9   65.70    3.91
   5  -8  -9   72.11    4.14
  -5   8   8  344.66   10.56
  -5  -8   8  389.28   11.15
   5  -8  -8  370.56   11.21
   5  -8  -8  390.86   11.72
   5  -8  -8  378.81   11.71
   5   8  -7  123.50    6.52
  -5   8   7  121.02    6.46
  -5  -8   7  127.22    6.47
   5  -8  -7  125.15    6.61
   5  -8  -7  126.70    6.80
   5  -8  -7  126.48    7.05
   5   8  -6   92.79    6.06
  -5   8   6   91.35    5.99
  -5  -8   6   84.52    5.51
   5  -8  -6   86.54    5.71
   5  -8  -6   93.50    6.18
   5  -8  -6   96.30    6.58
   5   8  -5  197.15    9.32
  -5   8   5  173.55    8.82
  -5  -8   5  190.34    8.76
   5  -8  -5  174.24    8.39
   5  -8  -5  163.45    7.99
   5  -8  -5  186.37    9.02
   5  -8  -5  188.47    9.65
   5   8  -4  136.03    7.84
  -5   8   4  123.50    7.63
  -5  -8   4  125.58    7.24
   5  -8  -4  119.90    6.97
   5  -8  -4  125.88    6.96
   5   8  -4  126.40    7.00
   5  -8  -4  123.54    7.94
   5   8  -3  245.61   11.00
  -5  -8   3  245.18   10.43
   5  -8  -3  225.09    9.75
  -5   8   3  227.54   10.28
   5  -8  -3  221.52    9.39
   5   8  -3  251.63   10.43
   5  -8  -3  249.86   11.26
   5   8  -2   34.01    4.08
  -5  -8   2   39.48    3.91
  -5  -8   2   33.38    3.77
  -5  -8   2   38.59    4.26
   5  -8  -2   39.76    3.95
  -5   8   2   37.11    4.29
   5  -8  -2   34.44    3.49
   5   8  -2   38.58    4.12
   5  -8  -2   40.81    4.57
   5   8  -1  164.14    8.72
  -5  -8   1  145.46    7.73
  -5  -8   1  148.90    7.76
  -5  -8   1  159.30    8.51
  -5   8   1  145.52    8.73
   5  -8  -1  133.57    6.78
   5   8  -1  152.39    8.23
   5  -8  -1  148.12    8.56
   5  -8  -1  146.43    8.40
   5   8   0   62.29    5.30
  -5  -8   0   62.59    5.01
  -5  -8   0   54.91    4.50
  -5  -8   0   59.76    5.12
  -5   8   0   63.18    5.78
   5   8   0   59.92    5.10
   5  -8   0   57.39    5.23
   5  -8   0   61.86    5.24
  -5  -8  -1   32.75    3.59
   5   8   1   27.98    3.37
   5  -8   1   23.32    3.28
  -5  -8  -1   27.62    3.52
  -5   8  -1   28.55    4.01
   5   8   1   25.16    3.35
   5  -8   1   32.47    3.80
   5   8   2    1.37    1.00
  -5  -8  -2    0.15    1.15
  -5  -8  -2    1.41    1.18
   5   8   2    3.68    1.66
  -5   8  -2   -0.62    1.26
   5  -8   2    1.81    1.31
  -5   8  -2    2.32    1.27
   5  -8   2    0.92    1.01
  -5  -8  -3  263.32    9.93
   5   8   3  289.43   10.39
  -5   8  -3  259.20   10.82
  -5   8  -3  270.86   10.56
   5  -8   3  256.58    9.31
  -5  -8  -4   -0.43    0.89
   5   8   4    2.35    1.27
  -5   8  -4    2.47    1.35
   5  -8   4   -0.88    1.04
  -5   8  -4    0.60    0.83
   5  -8   4    0.28    0.61
  -5  -8  -5   77.63    4.39
   5   8   5   83.73    4.55
  -5   8  -5   76.75    4.54
   5  -8   5   77.98    4.67
  -5   8  -5   79.73    4.79
  -5  -9   8    0.61    0.81
   5  -9  -8    1.13    0.78
   5  -9  -8   -0.13    0.49
   5  -9  -8    1.13    0.80
   5  -9  -8    0.37    0.62
   5   9  -7    8.01    1.48
  -5  -9   7   10.98    1.76
  -5   9   7    8.78    1.55
   5  -9  -7   13.23    1.91
   5  -9  -7    9.58    1.58
   5  -9  -7    7.55    1.61
   5  -9  -7    8.61    1.82
   5   9  -6   14.00    2.21
  -5  -9   6   12.29    2.02
  -5   9   6   10.68    1.92
   5  -9  -6   13.00    1.98
   5  -9  -6   11.11    1.80
   5  -9  -6   10.27    1.94
   5  -9  -6   11.56    2.22
   5   9  -5  246.15    9.78
  -5   9   5  227.60    9.31
  -5  -9   5  253.07    9.41
   5  -9  -5  226.67    8.64
   5  -9  -5  214.44    8.17
   5  -9  -5  236.78   10.01
   5   9  -4    1.96    1.36
  -5  -9   4    0.57    1.00
  -5   9   4    1.77    1.35
   5  -9  -4    1.18    0.94
   5  -9  -4    2.27    0.98
   5  -9  -4    1.80    1.44
   5   9  -3  590.83   16.64
  -5  -9   3  468.02   13.85
  -5   9   3  540.46   16.05
  -5  -9   3  554.30   15.26
   5  -9  -3  519.58   14.28
  -5   9   3  522.08   14.91
   5  -9  -3  574.22   16.69
   5   9  -2  249.24   10.33
  -5  -9   2  228.70    9.18
  -5  -9   2  245.35    9.53
  -5   9   2  230.23    9.84
   5   9  -2  234.40    9.54
   5  -9  -2  242.04   10.44
   5  -9  -2  234.95   10.16
   5   9  -1   16.85    2.69
  -5  -9   1   18.83    2.69
  -5  -9   1   21.78    2.73
   5  -9  -1   19.19    2.94
   5   9  -1   20.90    2.88
  -5   9   1   17.31    2.81
   5  -9  -1   18.86    2.87
  -5  -9   0   70.98    4.98
   5   9   0   74.95    5.43
  -5   9   0   76.44    5.86
   5   9   0   74.82    5.25
   5  -9   0   71.18    5.45
   5  -9   0   69.67    5.08
  -5  -9  -1  212.06    8.64
   5   9   1  204.62    8.59
   5   9   1  205.57    8.78
  -5   9  -1  209.28    9.68
   5  -9   1  199.51    9.07
   5  -9   1  192.88    8.21
  -5  -9  -2    1.13    0.86
   5   9   2    1.59    1.22
   5   9   2    2.85    1.10
   5  -9   2    0.59    0.89
   5  -9   2    0.69    0.87
  -5  -9  -3  207.59    7.86
   5   9   3  202.91    7.84
  -5   9  -3  191.74    8.32
   5  -9   3  210.97    8.34
  -5   9  -3  169.11    7.09
   5  -9   3  152.84    6.17
  -5  -9  -4  161.01    6.34
   5   9   4  156.77    6.36
  -5   9  -4  147.46    6.59
   5  -9   4  144.57    6.42
  -5 -10   7  424.63   10.37
   5 -10  -7  418.29   10.91
  -5 -10   6   41.62    3.12
   5 -10  -6   45.98    3.52
   5  10  -5    2.34    1.25
  -5 -10   5    1.38    0.90
  -5  10   5   -0.78    0.75
   5 -10  -5    1.21    0.72
   5 -10  -5    0.60    0.85
  -5 -10   4  290.64    9.34
   5  10  -4  292.17   10.04
   5 -10  -4  275.62    9.93
  -5 -10   3   34.74    3.01
  -5  10   3   40.87    3.63
  -5 -10   3   39.44    3.25
   5  10  -3   38.29    3.62
   5 -10  -3   49.71    4.14
   5 -10  -3   41.25    3.73
   5  10  -2    1.42    1.26
  -5 -10   2    0.18    0.71
  -5 -10   2    0.91    0.82
   5 -10  -2   -0.33    0.85
  -5  10   2    1.02    0.70
   5 -10  -2    0.17    0.76
  -5 -10   1  148.89    6.68
   5  10  -1  149.40    7.09
   5  10  -1  154.86    6.82
   5  10  -1  130.50    6.22
  -5  10   1  153.87    7.21
   5 -10  -1  167.18    7.71
   5 -10  -1  149.30    6.86
  -5 -10   0  162.51    6.92
   5  10   0  150.63    6.88
   5  10   0  129.41    5.80
   5  10   0  149.17    6.66
   5  10   0  169.52    7.37
  -5  10   0  163.94    7.57
   5 -10   0  154.70    7.34
   5 -10   0  140.19    6.41
  -5 -10  -1   13.93    1.99
   5  10   1   10.74    1.81
   5  10   1   15.39    2.15
  -5  10  -1   17.29    2.50
   5 -10   1   11.81    2.04
   5 -10   1   11.02    1.68
  -5 -10  -2  196.00    7.20
   5  10   2  191.57    7.22
  -5  10  -2  200.73    7.96
   5 -10   2  197.29    7.69
  -5 -10  -3   16.79    1.92
   5  10   3   13.69    1.75
  -5  10  -3   16.06    2.07
   5 -10   3   13.45    1.87
   5  11  -5   84.27    4.29
   5 -11  -5   80.69    4.13
   5  11  -4   40.89    3.14
   5  11  -4   38.19    2.99
   5 -11  -4   35.34    2.83
   5  11  -3  257.29    8.32
   5  11  -3  268.95    8.64
   5 -11  -3  232.23    8.13
   5 -11  -3  239.76    7.91
  -5  11   2  161.18    6.50
   5  11  -2  178.20    6.71
   5  11  -2  185.26    7.12
   5 -11  -2  183.44    7.17
   5 -11  -2  163.61    6.35
  -5 -11   1    1.29    0.75
  -5  11   1    1.86    0.98
   5 -11  -1    0.28    0.72
   5  11  -1    0.18    0.73
   5 -11  -1    2.36    0.84
  -5 -11   0  163.49    6.19
   5  11   0  188.14    6.76
  -5  11   0  165.39    6.42
   5 -11   0  182.61    6.97
  -5 -11  -1   92.97    4.37
  -5  11  -1   96.65    4.72
   5 -11   1  100.60    4.83
  -6   0   9   -0.20    0.84
   6   0  -8  445.75   12.20
   6   0  -8  434.67   12.11
  -6   0   7    0.80    0.97
  -6   0   7   -0.90    1.08
   6   0  -7    0.64    0.99
   6   0  -7   -0.54    0.76
  -6   0   6   82.10    5.80
  -6   0   6   89.06    5.72
   6   0  -6   81.93    5.42
   6   0  -6   78.01    5.32
  -6   0   5   -0.27    0.93
   6   0  -5   -1.44    1.18
   6   0  -5    0.69    1.07
  -6   0   4   72.15    5.17
  -6   0   4   93.72    6.28
   6   0  -4   81.77    5.73
   6   0  -4   82.83    5.90
  -6   0   3    1.79    1.41
   6   0  -3    0.74    1.38
   6   0  -3    0.14    1.22
   6   0  -3   -0.22    1.23
   6   0  -2   19.50    3.07
   6   0  -2   18.64    2.91
   6   0  -2   18.15    3.01
  -6   0   2   23.50    3.44
   6   0  -2   15.99    2.42
   6   0  -1    0.58    1.65
   6   0  -1   -0.31    1.25
  -6   0   1   -0.15    1.42
   6   0  -1    0.94    1.07
   6   0   0   -0.16    1.43
   6   0   0    0.34    1.24
  -6   0   0   -1.42    1.73
   6   0   0    0.20    1.18
   6   0   1    1.27    1.30
   6   0   1    1.02    1.31
  -6   0  -1   -0.83    1.23
   6   0   1    0.19    1.08
   6   0   2   63.17    4.66
  -6   0  -2   65.92    5.16
   6   0   2   75.42    5.27
  -6   0  -3   -0.80    1.17
   6   0   3    0.98    1.01
  -6   0  -4    0.67    0.88
   6   0   4    3.22    1.28
  -6   0  -5   -0.53    0.85
   6   0   5    0.39    0.67
  -6  -1   9    2.90    0.97
  -6   1   9    2.22    1.03
   6   1  -9    2.88    0.94
  -6  -1   8    0.74    0.80
  -6   1   8    0.44    0.91
   6  -1  -8    1.57    0.97
  -6  -1   7  146.58    6.93
  -6   1   7  164.44    7.84
  -6  -1   7  145.73    7.31
   6  -1  -7  139.74    6.76
   6   1  -7  126.12    6.22
   6   1  -7  127.83    6.20
   6  -1  -7  143.39    7.13
  -6  -1   6  398.40   13.50
  -6   1   6  376.78   12.73
  -6  -1   6  355.26   11.71
  -6   1   6  403.67   13.24
   6  -1  -6  387.69   12.60
   6   1  -6  376.61   12.09
   6   1  -6  363.68   11.83
   6  -1  -6  387.79   12.92
  -6  -1   5    2.38    1.48
  -6   1   5   -0.10    1.38
   6   1  -5   -0.68    1.45
   6   1  -5    0.02    1.20
   6  -1  -5    1.50    1.09
   6   1  -5   -0.12    0.85
   6  -1  -5   -0.88    1.31
  -6   1   4   -2.45    1.31
  -6  -1   4    4.35    1.77
   6   1  -4   -5.70    1.79
   6   1  -4   -1.16    1.79
   6   1  -4    0.54    1.01
   6  -1  -4   -1.72    1.65
  -6   1   3  147.89    7.70
   6   1  -3  152.48    8.22
  -6  -1   3  149.44    8.23
   6  -1  -3  141.74    7.95
   6   1  -3  156.94    8.16
   6  -1  -3  155.74    8.18
   6   1  -3  159.48    8.18
   6  -1  -3  157.56    8.47
  -6  -1   3  151.67    8.31
   6  -1  -3  131.55    7.07
   6   1  -2  252.65   10.77
   6  -1  -2  235.30   10.36
  -6  -1   2  242.40   10.58
   6   1  -2  241.76   10.40
   6  -1  -2  243.95   10.52
   6  -1  -2  235.07   10.59
  -6  -1   2  239.69   10.77
  -6   1   2  221.06   10.23
   6  -1  -2  249.14   10.10
   6   1  -1  406.94   14.01
   6  -1  -1  377.57   13.32
   6   1  -1  406.50   13.74
   6  -1  -1  388.52   13.59
  -6  -1   1  400.47   14.21
  -6   1   1  398.02   14.23
   6   1  -1  367.14   12.33
   6  -1  -1  396.76   13.26
   6   1   0   42.60    4.30
   6  -1   0   46.15    4.45
   6   1   0   49.80    4.62
   6  -1   0   41.98    4.07
  -6  -1   0   46.78    4.60
  -6   1   0   46.82    4.62
   6   1   0   50.63    4.26
   6  -1   0   46.36    4.29
   6   1   1    2.67    1.21
   6  -1   1    0.27    0.79
   6   1   1    0.08    1.07
   6  -1   1    2.59    1.34
  -6  -1  -1    0.85    1.22
  -6   1  -1    2.58    1.60
   6   1   1    4.01    1.60
   6  -1   1    0.65    1.29
   6   1   2  427.46   13.59
  -6  -1  -2  434.00   14.05
  -6   1  -2  470.08   14.82
   6   1   2  497.90   14.32
   6  -1   2  487.36   14.43
   6   1   3   37.39    3.36
  -6  -1  -3   46.35    4.04
  -6   1  -3   49.77    4.29
   6   1   3   50.42    4.07
   6  -1   3   46.88    4.04
  -6  -1  -4  676.37   16.41
  -6   1  -4  684.75   16.77
   6  -1   4  706.64   16.75
   6   1   4  677.33   17.23
  -6  -1  -5    0.10    0.66
  -6   1  -5   -0.17    0.67
   6  -1   5    1.11    0.63
   6   2  -9   84.73    4.40
   6  -2  -9   81.61    4.47
  -6  -2   8  154.71    6.50
  -6   2   8  173.81    7.78
  -6  -2   8  149.93    6.55
   6  -2  -8  159.42    6.90
   6   2  -8  174.02    7.09
   6  -2  -8  160.21    7.16
  -6  -2   7   10.03    2.06
  -6   2   7   13.27    2.39
   6  -2  -7   10.78    2.02
   6   2  -7    8.27    1.80
   6  -2  -7   11.98    2.27
  -6  -2   6   26.61    3.37
  -6   2   6   22.90    3.15
   6  -2  -6   23.15    3.03
   6   2  -6   22.39    2.96
   6   2  -6   26.34    2.93
   6  -2  -6   24.46    3.15
  -6  -2   5  227.59   10.10
  -6   2   5  232.06   10.06
  -6  -2   5  200.92    9.04
   6  -2  -5  198.08    9.27
   6   2  -5  203.67    9.15
   6   2  -5  184.60    8.35
   6  -2  -5  204.74    9.61
  -6   2   4   44.99    4.40
   6   2  -4   45.06    4.34
   6  -2  -4   45.45    4.44
  -6  -2   4   42.19    4.25
   6   2  -4   46.64    4.24
   6  -2  -4   51.49    4.76
   6  -2  -4   37.82    3.65
  -6   2   3   90.25    6.16
   6   2  -3   82.54    5.98
  -6  -2   3   81.95    6.02
   6   2  -3   82.00    5.77
   6  -2  -3   84.91    5.98
   6  -2  -3   85.73    6.24
  -6  -2   3   84.38    6.16
   6  -2  -3   83.53    5.69
  -6   2   2  428.18   13.95
   6   2  -2  468.91   14.91
   6  -2  -2  411.91   13.94
  -6  -2   2  429.77   14.57
   6   2  -2  445.28   14.39
   6  -2  -2  439.33   14.62
   6  -2  -2  432.89   14.72
  -6  -2   2  429.25   14.80
   6  -2  -2  423.18   13.94
   6  -2  -1   31.59    3.52
  -6  -2   1   30.98    3.76
   6   2  -1   42.62    4.32
   6  -2  -1   25.96    3.41
   6   2  -1   35.04    3.91
  -6  -2   1   36.12    4.10
  -6   2   1   26.75    3.52
   6  -2  -1   29.63    3.54
   6   2   0    7.83    2.08
   6   2   0    4.69    1.65
   6  -2   0    4.93    1.66
   6  -2   0    2.82    1.43
  -6  -2   0    4.95    1.82
  -6   2   0    3.98    1.52
   6   2   0    3.77    1.26
   6  -2   0    3.82    1.49
   6  -2   1   43.97    4.11
   6   2   1   47.24    4.37
  -6  -2  -1   50.04    4.57
  -6   2  -1   46.28    4.48
   6   2   1   42.15    3.85
   6  -2   1   48.09    4.33
   6   2   2  153.62    7.62
  -6  -2  -2  155.51    7.76
  -6   2  -2  156.04    8.08
   6   2   2  158.97    7.48
   6  -2   2  152.96    7.62
  -6  -2  -3   90.59    5.39
   6   2   3   96.04    5.47
  -6  -2  -3  105.10    5.95
  -6   2  -3   95.23    5.97
   6  -2   3  106.32    6.00
  -6  -2  -4   12.63    1.89
  -6  -2  -4   12.55    1.95
  -6   2  -4   10.81    1.94
   6  -2   4   13.66    2.10
   6   2   4    8.41    1.64
   6  -2   4   12.32    2.21
  -6  -2  -5   -0.44    0.56
  -6   2  -5    1.05    0.75
   6  -2   5    0.92    0.91
  -6   3   9  321.95    9.69
   6  -3  -9  269.56    8.69
  -6   3   8   20.58    2.67
  -6  -3   8   20.16    2.34
   6   3  -8   17.67    2.13
   6  -3  -8   14.96    2.16
   6  -3  -8   22.02    2.64
  -6   3   7   17.50    2.74
  -6  -3   7   19.04    2.64
   6   3  -7   13.92    2.11
   6  -3  -7   18.77    2.65
   6  -3  -7   14.54    2.39
  -6  -3   6  182.51    8.58
  -6   3   6  185.08    8.82
   6   3  -6  163.91    7.61
   6  -3  -6  168.10    8.26
   6   3  -6  158.34    6.97
   6  -3  -6  159.98    8.12
  -6  -3   5    4.00    1.68
  -6   3   5    2.02    1.34
   6   3  -5    1.33    1.17
  -6  -3   5   -0.70    1.01
   6   3  -5    3.05    1.29
   6  -3  -5    3.31    1.61
   6  -3  -5    3.75    1.78
   6  -3  -5    3.85    1.28
  -6  -3   4  102.52    6.59
  -6   3   4   93.28    6.40
   6   3  -4   92.78    6.15
   6  -3  -4   87.22    6.23
  -6  -3   4   97.92    6.36
   6   3  -4   91.57    5.83
   6  -3  -4   88.31    6.23
   6  -3  -4   91.43    5.90
  -6   3   3    2.06    1.51
  -6  -3   3    0.34    1.00
   6   3  -3    2.93    1.53
   6  -3  -3    0.22    1.37
   6   3  -3    3.00    1.62
   6  -3  -3   -1.15    1.23
  -6  -3   3    2.00    1.37
   6  -3  -3    1.59    1.23
  -6   3   2  500.05   15.61
   6  -3  -2  472.78   14.59
  -6  -3   2  491.96   15.51
   6   3  -2  499.10   15.31
   6  -3  -2  473.59   15.14
   6  -3  -2  522.81   16.13
   6   3  -2  505.91   15.47
  -6  -3   2  488.39   15.71
   6  -3  -2  485.48   15.27
  -6   3   1   51.44    4.55
   6  -3  -1   45.21    4.02
  -6  -3   1   48.02    4.54
   6   3  -1   54.23    4.79
   6  -3  -1   53.22    4.64
   6  -3  -1   58.78    5.09
   6   3  -1   52.97    4.67
  -6  -3   1   48.27    4.63
   6  -3  -1   45.87    4.43
   6   3   0   85.45    5.56
  -6  -3   0   96.75    6.20
   6  -3   0   81.39    5.58
   6   3   0  101.42    6.47
  -6  -3   0   93.53    6.26
  -6   3   0   91.24    6.21
   6  -3   0   93.67    6.19
  -6  -3  -1  123.00    6.89
   6  -3   1  137.50    6.93
   6   3   1  142.84    7.58
  -6  -3  -1  127.81    7.14
  -6   3  -1  133.95    7.57
   6  -3   1  143.72    7.46
  -6  -3  -2  133.65    6.85
   6   3   2  135.68    7.03
  -6  -3  -2  125.53    6.78
  -6   3  -2  127.92    7.16
   6  -3   2  133.83    6.96
  -6  -3  -3  173.40    7.36
   6   3   3  173.90    7.44
  -6  -3  -3  168.70    7.44
  -6   3  -3  169.70    7.93
   6  -3   3  171.41    7.51
  -6  -3  -4  198.41    7.30
  -6  -3  -4  226.75    8.03
  -6   3  -4  230.47    8.56
   6  -3   4  215.84    7.95
   6  -3   4  223.56    8.60
  -6   4   9  114.66    5.18
  -6   4   8  192.31    7.73
  -6  -4   8  178.19    6.90
   6  -4  -8  185.10    7.43
   6  -4  -8  183.98    7.48
  -6   4   7  230.99    9.33
  -6  -4   7  255.04    9.28
   6   4  -7  228.94    8.31
   6  -4  -7  231.56    9.15
   6  -4  -7  238.34    9.34
  -6  -4   6    0.25    0.98
  -6   4   6   -0.85    1.44
   6  -4  -6    0.36    1.06
[truncated: 5,216,471 more chars]
